# Supplementary material for: Knowledge, Awareness and Attitude on HPV, HPV Vaccine and Cervical Cancer among the College Students in India
Source: PLoS One. 2016 Nov 18;11(11):e0166713. doi: 10.1371/journal.pone.0166713 (PMC5115771; doi:10.1371/journal.pone.0166713)
Supplement: S1 File — (XLSX) [file pone.0166713.s001.xlsx]

## Sheet: Raw data
							Q1	Q2	Q3	Q4	Q5	Q6	Q7	Q8	Q9	Q10	Q11
							Knowledge about cervical cancer	Cause of cervical cancer	Knowledge about HPV and relation with cervical cancer	Knowledge about oncogenic HPV types	Knowledge about HPV causes genital warts	HPV vaccine availability awareness	Knowledge about the names of HPV vaccines	Knowledge about eligibility for vaccine	Vaccinated for HPV	HPV vaccination willingness for girls	HPV vaccination willingness for boys
S.No	ID No	GP	Age	Sex	Rel	RU	KnowCC	CCC	HPVCC	OncoT	CCGW	HPVVac	Nvac	EVac	HPVt	HPVyg	HPVyb	Income
1	BSB/2/1	GP1	18	1	1	1	1	0	1	0	1	1	0	0	0	0
2	BSB/2/2	GP1	19	1	6	1	1	0	1	0	1	1	0	0	0	1
3	BSB/2/3	GP1	19	2	1	1	1	0	0	0	0	0	0	0	0	0
4	BSB/2/4	GP1	18	2	1	1	0	0	0	0	1	0	0	0	0	0
5	BSB/2/5	GP1	18	1	1	1	1	0	0	0	0	0	0	0	0	1
6	BSB/2/6	GP1	18	1	1	1	1	0	0	0	1	0	0	0	0	1
7	BSB/2/7	GP1	20	2	1	1	1	0	0	0	0	0	0	0	0	0
8	BSB/2/8	GP1	20	2		1	1	0	1	0	0	1	0	0	0	1
9	BSB/2/9	GP1	18	2	1	1	1	0	0	0	0	1	0	0	0	0
10	BSB/2/10	GP1	19	2	3	1	1	0	1	0	1	0	0	0	0	1
11	BSB/2/11	GP1	19	2	1	1	1	0	1	0	1	0	0	0	0	1
12	BSB/2/12	GP1	18	2	1	1	1	0	0	0	0	0	0	0	0	0
13	BSB/2/13	GP1	18	2	1	1	1	0	0	0	0	0	0	0	0	0
14	BSB/2/14	GP1	19	2	1	2	1	0	1	0	0	0	0	0	0	1
15	BSB/2/15	GP1	19	1	1	1	0	0	1	0	0	0	0	0	0	1
16	BSB/2/16	GP1	18	2		1	0	0	0	0	0	0	0	1	0	1
17	BSB/2/17	GP1	18	2	1	1	0	0	0	0	1	1	0	0	0	1
18	BSB/2/18	GP1	20	1	1	1	1	0	0	0	1	0	0	0	0	1
19	BSB/2/19	GP1	18	2	2	1	1	0	0	0	0	1	0	0	0	0
20	BSB/2/20	GP1	18	2	1	1	1	0	0	0	1	0	0	0	0	1
21	BSB/2/21	GP1	19	1	1	1	0	0	0	0	0	1	0	0	0	1
22	BSB/2/22	GP1	19	1	1	1	0	0	0	0	0	0	0	0	0	0
23	BSB/2/23	GP1	18	2	1	1	1	0	0	0	0	0	0	0	0	1
24	BSB/2/24	GP1	20	1	1	1	0	0	0	0	0	0	0	0	0	0
25	BSB/2/25	GP1	18	1		1	1	0	0	0	1	0	0	0	0	1
26	BSB/2/26	GP1	19	2	1	1	1	0	1	0	0	0	0	0	0	1
27	BSB/2/27	GP1	19	2	4	1	1	1	0	0	1	0	0	0	0	1
28	BSB/2/28	GP1	18	2	1	1	0	0	0	0	1	1	0	0	0	1
29	BSB/2/29	GP1	18	2	1	1	1	0	1	0	1	1	0	0	0	1
30	BSB/2/30	GP1	19	2	2	1	1	0	0	0	0	0	0	0	0	0
31	BSB/2/31	GP1	19	1		2	1	0	1	0	1	1	0	0	0	1
32	BSB/2/32	GP1	18	2	1	1	0	0	0	0	0	1	0	0	0	1
33	BSB/2/33	GP1	20	1	1		1	0	1	0	0	0	0	1	0	1
34	BSB/2/34	GP1	19	2	1	1	1	0	0	0	0	0	0	0	0	0
35	BSB/2/35	GP1	19	2	1	1	1	0	0	0	0	0	0	0	0	0
36	BSB/2/36	GP1	18	2	4	1	1	0	1	0	1	1	0	0	0	1
37	BSB/2/37	GP1	21	2	2	2	1	0	0	0	0	0	0	0	0	0
38	BSB/2/38	GP1	17	2	1	2	1	1	1	0	0	0	0	0	0	1
39	BSB/2/39	GP1	19	1	1	1	1	0	1	0	1	1	0	0	0	1
40	BSB/2/40	GP1	18	1	1		1	0	1	0	1	1	0	0	0	1
41	BSB/2/41	GP1	18	1	7	1	1	0	0	0	0	0	0	0	0	1
42	BSB/2/42	GP1	18	1	7	1	0	0	0	0	0	0	0	0	0	1
43	BSB/2/43	GP1	18	1	4	2	1	0	0	0	0	0	0	0	0	0
44	BSB/2/44	GP1	18	1	1	1	1	0	0	0	0	1	0	0	0	0
45	BSB/2/45	GP1	18	1		1	0	0	0	0	0	0	0	0	0	0
46	BSB/2/46	GP1	19	1	1	1	1	0	0	0	0	0	0	0	0	0
47	BSB/2/47	GP1	19	2	1	1	1	0	0	0	0	0	0	0	0	1
48	BSB/2/48	GP1	19	2	1	1	1	1	1	0	0	0	0	0	0	1
49	BSB/2/49	GP1	19	2	1	1	0	0	1	0	1	0	0	0	0	1
50	BSB/2/50	GP1	16	2	1	2	1	0	0	0	0	1	0	0	0	1
51	BSB/2/51	GP1	18	2	1	1	1	0	0	0	1	1	0	1	0	1
52	BSB/2/52	GP1	20	2	1	1	1	0	1	0	1	1	0	0	1	1
53	BSB/2/53	GP1	18	2	1	1	1	0	1	0	0	1	0	0	0	1
54	BSB/2/54	GP1	18	2	1	1	1	0	1	0	0	1	0	0	0	1
55	BSB/2/55	GP1	18	2	1	1	1	0	1	0	0	1	0	0	1	1
56	BSB/2/56	GP1	19	1		1	1	0	0	0	0	0	0	0	0	0
57	BSB/2/57	GP1	19	2	4	1	1	0	1	0	1	0	0	0	0	1
58	BSB/2/58	GP1	17	2	1	1	0	0	1	0	1	1	0	0	0	0
59	BSB/2/59	GP1	18	2	1	1	1	0	1	0	0	1	0	0	0	1
60	BSB/2/60	GP1	19	1	1	1	0	0	0	0	0	0	0	0	0	0
61	BSB/2/61	GP1	19	2	1	1	1	0	1	0	1	1	0	0	0	1
62	BSB/2/62	GP1	19	2	2	1	1	0	0	0	1	0	0	0	0	0
63	BSB/2/63	GP1	19	2	1	2	1	0	0	0	1	0	0	0	0	0
64	BSB/2/64	GP1	19	2	1	1	1	0	1	0	0	0	0	0	0	1
65	BSB/2/65	GP1	18	1	1	1	1	0	0	0	0	0	0	0	0	1
66	BSB/2/66	GP1	19	1	2	1	0	0	1	0	0	0	0	0	0	1
67	BSB/2/67	GP1	19	2	1	1	1	0	0	0	0	0	0	0	0	1
68	BSB/2/68	GP1	20	1	1	1	1	0	0	0	1	1	0	0	0	0
69	BSB/2/69	GP1	19	2	5	1	1	0	0	0	0	0	0	0	0	1
70	BSB/2/70	GP1	19	1	1	1	1	0	0	0	0	0	0	0	0	0
71	BSB/2/71	GP1	18	2	1	1	0	0	1	0	1	1	0	0	0	0
72	BSB/2/72	GP1	19	1	5	1	1	0	1	0	1	0	0	0	0	1
73	BSB/2/73	GP1	19	2	1	1	0	0	1	0	1	1	0	0	0	0
74	BSB/2/74	GP1	19	1	1	1	0	0	0	0	0	0	0	0	0	1
75	BSB/2/75	GP1	19	2	2	1	1	0	1	0	1	1	0	0	0	1
76	BSB/2/76	GP1	19	2	1	1	1	0	0	0	0	0	0	0	0	1
77	BSB/4/77	GP1	18	2	1	1	0	0	0	0	1	1	0	0	0	1
78	BSB/4/78	GP1	20	2			0	0	1	0	1	0	0	0	0	1
79	BSB/4/79	GP1	21	2	1	1	1	0	1	0	0	1	0	0	0	1
80	BSB/4/80	GP1	20	2	1	1	1	0	1	0	0	0	0	0	0	0
81	BSB/4/81	GP1	20	2	1	1	1	1	1	0	1	1	0	0	0	1
82	BSB/4/82	GP1	20	1	1	1	1	1	1	0	0	0	0	0	0	1
83	BSB/4/83	GP1	20	2	1		1	0	1	0	1	1	0	0	0	1
84	BSB4/84	GP1	20	2	2	1	1	1	1	0	0	0	0	0	0	1
85	BSB/4/85	GP1	19	1	4		1	0	1	0	1	1	0	0	0	1
86	BSB/4/86	GP1	20	1		2	1	1	1	0	0	1	0	0	0	0
87	BSB/4/87	GP1	19	1	1	1	1	1	1	0	0	0	0	0	0	1
88	BSB/4/88	GP1	19	1	1	1	1	1	1	0	0	0	0	0	0	1
89	BSB/4/89	GP1	18	2	1	1	1	0	0	0	0	1	0	0	0	1
90	BSB/4/90	GP1	20	2	1	1	1	1	1	0	0	1	0	0	0	1
91	BSB/4/91	GP1	20	1	1	1	1	0	0	0	1	0	0	0	0	1
92	BSB/4/92	GP1	22	1	1	1	1	0	0	0	0	0	0	0	0	1
93	BSB/4/93	GP1	18	2	1	1	1	0	0	0	0	0	0	0	0	0
94	BSB/4/94	GP1	20	2	1		1	0	0	0	0	1	0	0	0	1
95	BSB/4/95	GP1	23	1	1	2	1	0	0	0	0	0	0	0	0	1
96	BSB/4/96	GP1	20	2	1	1	1	0	0	0	0	0	0	0	0	1
97	BSB/4/97	GP1	20	2	1	1	1	1	0	0	0	0	0	0	0	1
98	BSB/4/98	GP1	20	2	1	1	1	0	0	0	0	0	0	0	0	0
99	BSB/4/99	GP1	21	1		1	0	0	0	0	1	0	0	0	0	0
100	BSB/4/100	GP1	20	2	1	1	1	1	1	0	1	1	0	0	0	1
101	BSB/4/101	GP1	19	1		1	1	0	0	0	0	0	0	0	0	1
102	BSB/4/102	GP1	19	1	1	1	0	0	0	0	0	1	0	0	0	1
103	BSB/4/103	GP1	19	1	1	1	0	0	0	0	0	0	0	0	0	1
104	BSB/4/104	GP1	21	1	2	2	0	0	0	0	0	0	0	0	0	0
105	BSB/4/105	GP1	20	1	1	1	1	0	0	0	0	1	0	0	0	1
106	BSB/4/106	GP1	20	1	1	1	1	0	0	0	0	1	0	0	0	1
107	BSB/4/107	GP1	20	2	1	1	1	0	0	0	0	0	0	0	0	1
108	BSB/4/108	GP1	19	2	1	1	1	0	0	0	0	0	0	0	0	0
109	BSB/4/109	GP1	20	2	1	1	1	0	0	0	0	0	0	0	0	1
110	BSB/4/110	GP1	20	1		2	1	1	1	0	0	0	0	0	0	0
111	BSB/4/111	GP1	18	2	1		1	0	0	0	0	1	0	0	0	1
112	BSB/4/112	GP1	19	2			0	0	0	0	0	0	0	0	0	0
113	BSB/4/113	GP1	21	2	2	2	1	1	1	0	0	0	0	0	0	1
114	BSB/4/114	GP1	19	2	1	1	1	0	0	0	0	0	0	0	0	0
115	BSB/4/115	GP1	20	2	1	1	1	0	0	0	1	1	0	0	0	1
116	BSB/4/116	GP1	20	2	1	1	1	0	1	0	0	0	0	0	0	1
117	BSB/4/117	GP1	20	2	1	1	1	0	1	0	1	1	0	0	0	1
118	BSB/4/118	GP1	21	1	1	1	1	0	1	0	1	1	0	0	0	1
119	BSB/4/119	GP1	20	2	1	1	1	0	0	0	0	0	0	0	0	0
120	BSB/4/120	GP1	18	1	1	1	1	0	1	0	0	0	0	0	0	1
121	BSB/4/121	GP1	20	2	1	1	1	0	0	0	0	0	0	0	0	1
122	BSB/4/122	GP1	19	2	1	1	1	0	1	0	0	1	0	0	0	1
123	BSB/4/123	GP1	21	2	1	1	1	0	1	0	1	1	0	0	0	1
124	BSB/4/124	GP1	18	2	1	1	0	0	0	0	1	0	0	0	0	0
125	BSB/4/125	GP1	20	2	1	1	1	0	1	0	0	1	0	0	0	1
126	BSB/4/126	GP1	20	2	1	2	0	0	0	0	0	0	0	0	0	0
127	BSB/4/127	GP1					0	0	0	0	0	0	0	0	0	0
128	BSB/4/128	GP1					1	0	1	0	0	0	0	0	0	1
129	BSB/4/129	GP1	19	1	1	1	1	0	0	0	0	0	0	0	0	0
130	BSB/4/130	GP1	19	1	1	1	0	0	1	0	1	0	0	0	0	0
131	BSB/4/131	GP1	19	2	2	1	0	0	0	0	0	0	0	0	0	0
132	BSB/4/132	GP1	19	2	1	1	1	0	0	0	0	1	0	0	0	1
133	BSB/4/133	GP1	20	2	1	1	1	1	1	0	1	0	0	0	0	1
134	BSB/4/134	GP1	19	2	1		1	1	1	0	0	1	0	0	0	0
135	BSB/4/135	GP1	20	2	1	2	0	0	1	0	0	0	0	0	0	0
136	BSB/4/136	GP1	20	2	1	1	1	0	1	0	0	1	0	0	0	0
137	BSB/4/137	GP1	20	1	1	1	0	0	1	0	0	0	0	0	0	1
138	BSB/4/138	GP1	19	2			0	0	0	0	1	0	0	0	0	1
139	BSB/6/139	GP1	21	1	2	2	1	0	0	0	0	0	0	0	0	1
140	BSB/6/140	GP1	21	2	1	1	1	0	1	0	0	1	0	0	0	1
141	BSB/6/141	GP1	20	2	1	1	1	0	1	0	0	1	0	0	0	1
142	BSB/6/142	GP1	20	2	1	1	1	0	1	0	1	1	0	0	0	1
143	BSB/6/143	GP1	21	2	2	1	1	0	1	0	0	1	0	0	0	1
144	BSB/6/144	GP1	22	1	2	1	1	0	0	0	1	1	0	0	0	0
145	BSB/6/145	GP1	22	1	4	2	1	0	0	1	1	0	0	0	0	1
146	BSB/6/146	GP1	21	1	1	1	1	0	1	0	1	0	0	0	0	1
147	BSB/6/147	GP1	21	1	1	1	1	0	1	0	1	1	0	0	0	1
148	BSB/6/148	GP1	21	1		2	1	1	1	0	1	1	0	0	0	1
149	BSB/6/149	GP1	24	2	1	1	1	0	1	0	1	0	0	0	0	1
150	BSB/6/150	GP1	21	2		1	1	0	1	0	1	1	0	0	0	1
151	BSB/6/151	GP1	20	1	1	2	1	0	0	0	0	0	0	0	0	0
152	BSB/6/152	GP1	21	1	1	1	1	0	1	0	0	0	0	0	0	0
153	BSB/6/153	GP1	20	1	1	1	1	0	1	0	0	1	0	0	0	1
154	BSB/6/154	GP1	21	2	2	1	1	0	0	0	1	1	0	0	0	1
155	BSB/6/155	GP1	20	2	1	1	1	0	1	0	1	1	0	1	0	1
156	BSB/6/156	GP1	21	2	1	1	1	0	0	0	1	0	0	0	0	1
157	BSB/6/157	GP1	21	1	1	1	1	0	0	0	0	1	0	0	0	1
158	BSB/6/158	GP1	20	2	2	1	1	0	1	0	1	0	0	0	0	1
159	BSB/6/159	GP1	20	1	1	1	1	0	0	0	0	0	0	0	0	0
160	BSB/6/160	GP1	21	2	1	1	1	0	0	0	0	0	0	0	0	0
161	BSB/6/161	GP1	21	2	1	1	1	0	0	0	0	0	0	0	0	0
162	BSB/6/162	GP1	20	1	1	1	1	0	0	0	0	1	0	0	0	1
163	BSB/6/163	GP1	21	1	1	1	1	0	0	0	0	0	0	0	0	0
164	BSB/6/164	GP1	20	2	1	1	1	0	1	0	1	0	0	0	0	1
165	BSB/6/165	GP1	21	2	2	1	1	0	0	0	0	0	0	0	0	0
166	BSB/6/166	GP1	21	2	1	1	1	1	1	0	1	1	0	1	0	1
167	BSB/6/167	GP1	23	1	2	1	1	0	1	0	1	1	0	0	0	1
168	BSB/6/168	GP1	21	2	1	1	1	0	1	0	1	1	0	0	0	0
169	BSB/6/169	GP1	22	2	1	1	1	0	0	0	1	1	0	0	0	1
170	BSB/6/170	GP1	20	2	1	1	1	0	0	0	0	0	0	0	0	0
171	BSB/6/171	GP1	21	2	1	1	1	0	1	0	1	1	0	0	0	1
172	BSB/6/172	GP1	21	2	1	1	1	0	0	0	0	0	0	0	0	0
173	BSB/6/173	GP1	19	2	1	1	1	0	1	0	1	1	0	0	0	1
174	BSB/6/174	GP1	22	1	1	1	1	0	0	0	1	0	0	0	0	1
175	BSB/6/175	GP1	22	2	3	1	1	0	1	0	1	1	0	0	0	0
176	BSB/6/176	GP1	21	1	5	1	1	0	1	0	0	1	0	0	0	1
177	BSB/6/177	GP1	21	2	1	1	1	0	0	0	0	0	0	0	0	1
178	BSB/6/178	GP1	20	1	1	1	1	0	1	0	1	0	0	0	0	1
179	BSB/6/179	GP1	20	2	2	1	1	0	0	0	0	0	0	0	0	0
180	BSB/6/180	GP1	20	2	1	1	1	1	1	0	1	1	0	0	0	1
181	BSB/6/181	GP1	21	2	1	1	1	0	1	0	0	0	0	0	0	0
182	BSB/6/182	GP1	21	2	1	1	1	0	1	0	0	0	0	0	0	1
183	BSB/6/183	GP1	20	2	1	1	1	0	0	0	0	1	0	0	1	1
184	BSMS/8/184	GP1	19	2	1	1	1	0	0	0	0	0	0	0	0	0
185	BSMS/8/185	GP1	23	2	1	1	1	0	1	0	1	1	0	0	0	1
186	BSMS/8/186	GP1	22	2	1	1	1	0	1	0	1	1	0	0	0	1
187	BSMS/8/187	GP1	19	2	1		0	0	0	0	0	0	0	0	0	0
188	BSMS/8/188	GP1	21	2	1		1	0	0	0	0	0	0	0	0	0
189	BSMS/8/189	GP1	22	1	1	1	1	0	0	0	0	0	0	0	0	0
190	BSM/2/190	GP1	23	1	1	1	1	0	1	0	0	1	0	0	0	0
191	BSM/8/191	GP1	19	2	1	1	1	1	1	0	1	1	0	0	0	1
192	BSM/2/192	GP1	20	2	1	1	1	0	1	0	1	1	0	0	0	1
193	BSM/2/193	GP1	17	2	1	1	1	0	0	0	1	0	0	0	0	0
194	BSM/2/194	GP1	19	2	2	1	1	0	1	0	1	1	0	0	0	1
195	BSM/2/195	GP1	19	2	1	1	1	0	0	0	1	1	0	0	0	1
196	BSM/2/196	GP1	19	2	1	1	1	1	1	0	1	1	0	0	0	1
197	BSM/2/197	GP1	18	1		1	1	0	0	0	0	0	0	0	0	1
198	BSM/2/198	GP1	19	2	1	1	1	0	0	0	0	0	0	0	0	1
199	BSM/2/199	GP1	18	1	1	1	1	0	1	0	0	1	0	0	0	1
200	BSM/2/200	GP1	19	2	1	1	1	0	0	0	0	0	0	0	0	0
201	BSM/2/201	GP1	19	1	1	1	0	0	1	0	1	0	0	0	0	0
202	BSM/2/202	GP1	19	1	1	1	1	0	0	0	1	0	0	0	0	1
203	BSM/2/203	GP1	19	1	2	2	1	0	1	0	0	0	0	0	0	1
204	BSM/2/204	GP1	20	1	1	1	1	0	0	0	1	0	0	0	0	1
205	BSM/2/205	GP1	18	2	1	1	1	0	0	0	0	1	0	0	0	0
206	BSM/2/206	GP1	18	2		1	0	0	0	0	1	0	0	0	0	1
207	BSM/2/207	GP1	18	1	1	2	1	0	0	0	1	0	0	0	0	0
208	BSM/2/208	GP1	19	1	1	1	1	0	1	0	1	1	0	0	0	1
209	BSM/2/209	GP1	20	2	2	1	1	1	1	0	1	1	0	0	0	1
210	BSM/2/210	GP1	19	2	1	1	1	0	1	0	0	1	0	0	0	1
211	BSM/2/211	GP1	18	2	1	1	1	0	0	0	0	0	0	0	0	1
212	BSM/2/212	GP1	19	2	1	1	1	0	1	0	1	1	0	1	1	1
213	BSM/2/213	GP1	20	2	2	1	1	0	1	0	1	1	0	1	0	1
214	BSM/2/214	GP1	19	2	1	1	0	0	0	0	1	0	0	0	0	1
215	BSM/2/215	GP1	18	2	1	1	1	0	0	0	0	0	0	0	0	0
216	BSM/2/216	GP1	19	1	1	1	0	0	0	0	1	0	0	0	0	1
217	BSM/2/217	GP1	19	2	1	1	1	0	0	0	0	0	0	0	0	1
218	BSM/2/218	GP1	19	2	4	1	1	0	0	0	1	1	0	0	0	0
219	BSM/2/219	GP1	18	2	1	1	1	0	0	0	0	0	0	0	0	0
220	BSM/2/220	GP1	19	2	1	1	1	0	0	0	0	0	0	0	0	0
221	BSM/2/221	GP1	18	1	1	1	1	0	0	0	0	1	0	0	0	1
222	BSM/2/222	GP1	20	2	2	1	1	0	1	0	0	1	0	0	0	1
223	BSM/2/223	GP1	19	1		1	1	0	0	0	0	0	0	0	0	0
224	BSM/2/224	GP1	19	2	1	1	1	0	0	0	0	1	0	0	0	1
225	BSM/2/225	GP1	18	2	1	1	0	0	0	0	0	0	0	0	0	1
226	BSM/2/226	GP1	18	2	1	1	1	0	1	0	0	0	0	0	0	1
227	BSM/2/227	GP1	18	2	1	1	1	1	0	0	0	0	0	0	0	1
228	BSM/2/228	GP1	19	1	1	1	0	0	0	0	0	0	0	0	0	1
229	BSM/2/229	GP1	18	2	1	1	1	0	0	0	0	1	0	0	0	1
230	BSM/2/230	GP1	18	2	4	1	1	1	0	0	0	0	0	0	0	1
231	BSM/2/231	GP1	20	1	1	1	1	0	0	0	1	1	0	0	0	1
232	BSM/2/232	GP1	19	2	1	1	1	0	1	0	1	1	1	0	0	1
233	BSM/2/233	GP1	21	2	1	1	1	0	1	0	1	1	1	0	1	1
234	BSM/2/234	GP1	18	2	1	1	1	0	0	0	0	0	0	0	0	1
235	BSM/2/235	GP1	18	2	1	1	1	0	0	0	1	1	0	0	0	1
236	BSM/2/236	GP1	18	2		1	1	0	0	0	0	0	0	0	0	1
237	BSM/2/237	GP1	18	2	1	1	1	1	0	0	0	0	0	0	0	1
238	BSM/2/238	GP1	18	2	1	1	1	1	0	0	0	0	0	0	0	1
239	BSM/4/239	GP1	19	2	1	1	1	1	0	0	0	0	0	0	0	1
240	BSM/4/240	GP1	19	1	1	1	1	0	0	0	0	1	0	1	0	1
241	BSM/4/241	GP1	20	2	3	1	1	0	0	0	0	1	0	0	0	1
242	BSM/4/242	GP1	22	2		1	1	0	0	0	0	0	0	0	0	1
243	BSM/4/243	GP1	19	2	1	1	1	0	1	0	1	1	0	0	0	1
244	BSM/4/244	GP1	19	2	1	1	1	0	1	0	1	0	0	0	0	1
245	BSM/4/245	GP1	19	2	1	1	0	0	0	0	1	0	0	0	0	0
246	BSM/4/246	GP1	20	2	1	1	1	0	1	0	1	0	0	0	0	0
247	BSM/2/247	GP1	20	1	1	2	1	0	0	0	0	0	0	0	0	0
248	BSM/4/248	GP1	21	2			1	0	0	0	1	0	0	0	0	1
249	BSM/4/249	GP1	23	1	7	1	0	0	0	0	0	0	0	0	0	0
250	BSM/4/250	GP1	19	2	1	1	1	0	0	0	0	0	0	0	0	1
251	BSM/4/251	GP1	18	2	4	1	1	0	0	0	0	0	0	0	0	0
252	BSM/4/252	GP1	20	2	1	1	1	0	0	0	0	0	0	0	0	0
253	BSM/4/253	GP1	20	2	4	1	1	0	0	0	0	0	0	0	0	0
254	BSM/4/254	GP1	19	2	1	1	1	0	0	0	1	0	0	0	0	1
255	BSM/4/255	GP1	19	2	1	1	1	0	1	0	1	1	0	0	0	1
256	BSM/4/256	GP1	20	2	1	1	1	0	0	0	1	0	0	0	0	1
257	BSM/4/257	GP1	20	2	1	1	1	0	1	0	0	1	0	0	0	1
258	BSM/4/258	GP1	20	2	1	1	1	0	1	0	1	0	0	0	0	1
259	BSM/4/259	GP1	20	2	1	2	0	0	0	0	0	0	0	0	0	1
260	BSM/4/260	GP1	19	2	1	1	1	0	0	0	1	0	0	0	1	1
261	BSM/4/261	GP1	19	2	1	1	1	0	0	0	0	0	0	0	0	0
262	BSM/4/262	GP1	20	1	1	1	0	0	0	0	0	0	0	0	0	1
263	BSM/4/263	GP1	20	2	1	1	1	0	0	0	0	0	0	0	0	1
264	BSM/4/264	GP1	20	2	2	2	1	1	0	0	1	0	0	0	0	1
265	BSM/4/265	GP1	21	1	1	2	1	1	1	0	0	1	0	0	0	1
266	BSM/4/266	GP1	20	2	4	1	1	0	0	0	0	0	0	0	0	1
267	BSM/6/267	GP1	21	2	1	1	1	0	1	0	1	0	0	0	0	1
268	BSM/6/268	GP1	22	1		1	1	0	0	0	0	1	0	0	0	1
269	BSM/6/269	GP1	23	1			1	0	1	1	1	0	0	0	0	0
270	BSM/6/270	GP1	21	2	1		1	0	1	0	0	0	0	0	0	0
271	BSM/6/271	GP1	20	1			1	1	1	0	1	1	0	0	0	1
272	BSM/6/272	GP1	20	1		1	1	1	0	0	1	1	0	0	0	1
273	BSM/6/273	GP1					1	1	1	0	0	1	0	0	0	1
274	BSM/6/274	GP1	21	2	1	1	1	1	1	0	1	1	0	0	1	1
275	BSM/6/275	GP1	21	2	1	1	1	0	1	0	1	0	0	0	0	1
276	BSM/6/276	GP1	21	2		1	1	1	1	0	0	1	0	0	0	1
277	BSM/6/277	GP1	23	2	1	1	1	0	1	0	1	0	0	0	0	1
278	BSM/6/278	GP1	21	2	1	1	1	1	1	0	1	1	0	0	0	1
279	BSM/6/279	GP1	21	2	1	1	1	0	1	0	1	0	0	0	0	1
280	BSM/6/280	GP1	21	1		1	1	0	0	0	1	1	0	0	0	1
281	BSM/6/281	GP1	20	2	1	1	1	1	1	0	1	1	0	0	0	1
282	BSM/6/282	GP1	21	1	4	1	1	0	1	0	0	1	0	0	0	1
283	BSM/6/283	GP1	20	2	1	1	1	0	1	0	1	1	0	0	0	1
284	BSM/6/284	GP1	21	2	1	1	1	0	0	0	1	1	0	0	0	1
285	BSM/6/285	GP1	21	1	3	1	1	0	0	0	1	1	0	0	0	1
286	BSM/6/286	GP1	21	2	1	1	1	1	1	0	1	1	0	1	0	1
287	BSM/6/287	GP1	23	2	2	1	1	1	1	0	1	1	0	0	0	1
288	BSM/6/288	GP1	20	1	1	1	0	0	0	0	0	0	0	0	0	0
289	BSM/6/289	GP1	20	1		1	0	1	1	0	1	1	1	1	0	1
290	BSM/6/290	GP1	21	2	4	1	1	0	1	0	1	0	0	0	0	1
291	BSM/6/291	GP1	21	1	1	1	1	1	1	0	0	1	0	0	0	1
292	BSM/6/292	GP1	20	2	3	1	0	0	1	0	1	0	0	0	0	0
293	BSM/6/293	GP1	20	2	1	1	1	1	1	0	0	1	0	0	0	1
294	BTB/2/294	GP1	20	2	1	1	1	0	1	0	0	0	0	0	0	1
295	BTB/2/295	GP1	19	2	1	2	1	0	1	0	1	1	0	0	0	0
296	BTB/2/296	GP1	19	2	1	1	1	1	0	0	1	1	0	0	0	1
297	BTB/2/297	GP1	18	2	1		1	0	0	0	1	1	0	0	0	1
298	BTB/2/298	GP1	19	1		1	1	1	1	0	1	0	0	0	0	0
299	BTB/2/299	GP1	19	2	1	1	1	1	1	0	1	1	0	0	1	1
300	BTB/2/300	GP1	18	1	1	1	0	0	1	0	0	1	0	0	0	0
301	BTB/2/301	GP1	18	1	1	1	1	0	0	0	1	1	0	0	0	1
302	BTB/2/302	GP1	19	2	1	1	1	0	1	0	1	1	0	0	0	0
303	BTB/2/303	GP1	18	2	U		1	0	1	0	1	1	0	0	0	0
304	BTB/2/304	GP1			5		1	0	1	0	1	0	0	0	0	0
305	BTB/2/305	GP1	18	1	1	1	0	0	0	0	0	0	0	0	0	0
306	BTB/2/306	GP1	19	2	1	1	1	0	0	0	1	1	0	0	1	1
307	BTB/2/307	GP1	18	2	1	1	1	1	1	0	0	1	0	1	0	1
308	BTB/2/308	GP1	21	2	4	1	1	0	1	0	1	1	0	0	1	1
309	BTB/2/309	GP1	19	1	1	1	0	0	0	0	0	0	0	0	0	1
310	BTB/2/310	GP1	19	1	1	1	0	0	0	0	1	0	0	0	0	1
311	BTB/2/311	GP1	20	2	1	1	1	0	1	0	1	0	0	0	0	1
312	BTB/2/312	GP1	19	2	1	1	1	0	1	0	0	0	0	0	0	0
313	BTB/2/313	GP1	19	2	1	1	1	0	0	0	1	0	0	0	0	1
314	BTB/2/314	GP1	20	2	1	1	1	0	0	0	0	0	0	0	0	0
315	BTB/2/315	GP1	18	2	1	1	0	0	0	0	0	0	0	0	0	0
316	BTB/2/316	GP1	18	2	2	1	0	0	0	0	0	0	0	0	0	0
317	BTB/2/317	GP1	19	2	1		1	1	1	0	0	1	0	0	0	1
318	BTB/2/318	GP1	19	1	1	1	1	1	1	0	1	0	0	0	0	1
319	BTB/2/319	GP1	20	2	1	1	1	1	1	0	1	0	0	0	0	1
320	BTB/2/320	GP1	19	1	1	1	1	1	1	0	1	0	0	0	0	0
321	BTB/2/321	GP1	18	2	4	1	1	1	1	0	1	0	0	0	0	1
322	BTB/2/322	GP1	19	1	1	1	1	0	1	0	1	1	0	0	0	1
323	BTB/2/323	GP1	18	2	2	1	1	0	1	0	1	1	1	1	1	1
324	BTB/2/324	GP1	19	1	1	1	1	0	0	0	1	0	0	0	0	1
325	BTB/2/325	GP1	20	1	1	1	1	0	0	0	1	1	0	1	0	1
326	BTB/2/326	GP1	18	2	1	1	1	0	0	0	0	0	0	0	0	0
327	BTB/2/327	GP1	18	1		1	0	0	0	0	0	0	0	0	0	1
328	BTB/2/328	GP1	18	2			0	0	1	0	0	0	0	0	0	1
329	BTB/2/329	GP1	20	1			0	0	0	0	1	1	0	0	0	1
330	BTB/2/330	GP1	18	1	1	1	1	0	1	0	0	1	0	0	0	1
331	BTB/2/331	GP1	18	2		1	1	0	0	0	0	0	0	0	0	0
332	BTB/2/332	GP1					1	0	0	0	0	0	0	0	0	0
333	BTB/2/333	GP1	18	1	1		1	0	1	0	0	0	0	0	0	0
334	BTB/2/334	GP1					1	0	0	0	1	0	0	0	0	1
335	BTB/2/335	GP1	20	1	1	1	1	0	0	0	0	0	0	0	0	1
336	BTB/2/336	GP1	18	2		1	0	0	0	0	0	1	0	1	0	1
337	BTB/2/337	GP1	19	2	1	1	0	0	0	0	0	1	0	0	0	1
338	BTB/2/338	GP1					0	0	0	0	1	0	0	0	0	1
339	BTB/2/339	GP1	18	2		1	1	0	1	0	0	1	0	0	1	1
340	BTB/2/340	GP1	18	2	1	1	1	0	1	0	1	0	0	0	0	1
341	BTB/2/341	GP1	19	2		1	1	0	1	0	0	0	0	1	0	1
342	BTB/2/342	GP1	18	2		1	1	0	1	0	1	0	0	0	0	1
343	BTB/2/343	GP1	18	2	1	1	0	0	0	0	1	0	0	0	0	0
344	BTB/2/344	GP1	20	1	1		1	0	0	0	1	1	0	1	0	1
345	BTB/2/345	GP1	19	2	1	1	1	0	1	0	1	0	0	0	0	0
346	BTB/2/346	GP1	19	1	1	1	1	0	0	0	0	1	0	0	0	0
347	BTB/2/347	GP1	20	1	1	1	1	1	1	0	1	0	0	0	0	1
348	BTB/2/348	GP1	20	2	1	1	1	1	1	0	1	1	0	1	0	1
349	BTB/2/349	GP1	18	1	1	1	1	0	0	0	0	1	0	0	0	0
350	BTB/2/350	GP1	18	2	1	1	1	0	1	0	0	0	0	0	0	0
351	BTB/2/351	GP1	17	2	1		1	1	1	0	1	0	0	0	0	1
352	BTB/2/352	GP1	19	2	4		1	0	1	0	0	0	0	0	0	1
353	BTB/2/353	GP1	17	1	1	1	1	0	1	0	1	1	0	0	1	1
354	BTB/2/354	GP1	19	2	1	1	1	0	1	0	1	1	0	0	0	1
355	BTB/2/355	GP1	19	1	6	1	1	1	1	0	0	1	0	0	0	1
356	BTB/2/356	GP1	18	2	1	1	1	0	0	0	0	0	0	0	0	0
357	BTB/2/357	GP1	19	1	1	1	0	0	0	0	0	0	0	0	0	1
358	BTB/2/358	GP1	18	2	6	1	0	0	1	0	0	1	0	0	0	1
359	BTB/2/359	GP1	18	2	6		0	0	1	0	1	1	0	0	0	1
360	BTB/2/360	GP1	18	2	4	1	1	0	0	0	1	1	0	0	0	0
361	BTB/2/361	GP1	18	2	1	1	1	1	1	0	1	1	0	0	1	1
362	BTB/2/362	GP1	18	1	6	1	0	0	0	0	0	0	0	0	0	0
363	BTF/4/363	GP1	18	1	1	1	0	1	1	0	1	0	0	0	0	0
364	BTF/4/364	GP1	19	1	1	1	1	0	0	0	0	0	0	0	0	0
365	BTF/4/365	GP1	20	1	1	1	1	0	0	0	0	0	0	0	0	1
366	BTF/4/366	GP1	20	1	1	1	1	0	1	0	0	0	0	0	0	1
367	BTF/4/367	GP1	19	2	1	1	1	0	1	0	0	0	0	0	0	1
368	BTF/4/368	GP1	20	1	1	2	0	1	0	0	0	0	0	1	0	1
369	BTF/4/369	GP1	20	2	1	1	0	0	0	0	0	1	0	0	0	1
370	BTF/4/370	GP1	19	2	1	1	0	0	0	0	1	0	0	0	0	0
371	BTF/4/371	GP1	21	1	1	1	0	0	0	0	0	1	0	0	0	0
372	BTF/4/372	GP1	20	2	1	1	1	0	1	0	0	1	0	0	0	1
373	BTF/4/373	GP1	20	2	1	1	0	0	0	0	0	0	0	0	0	1
374	BTF/6/374	GP1	20	2	1	2	1	0	0	0	0	1	0	0	0	1
375	BTF/6/375	GP1	21	1	1	1	0	0	0	0	0	1	0	0	0	0
376	BTF/6/376	GP1	20	1	1	1	0	0	0	0	0	0	0	0	0	1
377	BTF/6/377	GP1	20	1	1	1	0	0	0	0	1	0	0	0	0	1
378	BTF/6/378	GP1	20	2	1	1	1	0	1	0	0	1	0	0	0	1
379	BTF/6/379	GP1	20	2	1	1	1	0	0	0	0	1	0	0	0	1
380	BTF/6/380	GP1	20	2	1	1	0	0	1	0	0	0	0	0	0	0
381	BTF/6/381	GP1	21	1	1	1	0	0	1	0	1	0	0	0	0	1
382	BTF/6/382	GP1	20	1	1	1	0	0	0	0	0	0	0	0	0	0
383	BTF/6/383	GP1	20	2	1	1	1	0	1	0	1	1	0	0	0	1
384	BTF/6/384	GP1	20	2	1	1	0	0	0	0	0	0	0	0	0	0
385	BTB/2/385	GP1	21	2	1	1	1	0	0	0	0	0	0	0	0	0
386	BTB/2/386	GP1	18	2	1	1	1	0	0	0	0	0	0	0	0	0
387	BTB/2/387	GP1	18	2	1	1	1	0	0	0	0	0	0	0	1	1
388	BTB/2/388	GP1	19	1		2	0	0	0	0	0	0	0	0	0	0
389	BTB/2/389	GP1	19	1	1	1	1	0	1	0	1	0	0	0	0	1
390	BTB/2/390	GP1	19	1	2	2	0	0	0	0	0	0	0	0	0	1
391	BTB/2/391	GP1	20	1	1	1	1	0	0	0	1	0	0	0	0	1
392	BTB/2/392	GP1	20	1	1	2	1	1	1	0	1	0	0	0	0	1
393	BTB/2/393	GP1	18	2	1	1	1	0	0	0	0	0	0	0	0	0
394	BTB/2/394	GP1	18	2	1	1	1	0	1	0	0	1	0	0	0	1
395	BTB/2/395	GP1	19	2	1	1	0	0	0	0	0	0	0	0	0	1
396	BTB/2/396	GP1	18	2	1	1	1	0	1	0	1	1	0	0	0	1
397	BTB/2/397	GP1	20	2	1	1	1	0	0	0	0	0	0	0	0	0
398	BTB/2/398	GP1	19	2	1	1	1	0	1	0	1	0	0	0	0	1
399	BTB/2/399	GP1	18	2	1	1	1	0	1	0	1	1	0	0	0	1
400	BTB/2/400	GP1	21	2	2	1	1	0	1	0	1	1	0	1	0	1
401	BTB/2/401	GP1	20	2	1	1	1	0	0	0	0	0	0	0	0	0
402	BTB/2/402	GP1	19	2	1	1	1	0	0	0	0	1	0	0	0	0
403	BTB/2/403	GP1	19	2	1	1	1	0	0	0	0	0	0	0	0	1
404	BTB/2/404	GP1	18	2	1	1	1	0	1	0	1	1	0	0	0	1
405	BTB/2/405	GP1	20	1	1	1	1	0	1	0	1	0	0	0	0	1
406	BTB/2/406	GP1	21	2	2	1	0	0	1	0	1	1	0	0	0	1
407	BTB/2/407	GP1	17	1	1	1	1	0	0	0	0	0	0	0	0	0
408	BTB/2/408	GP1	20	1	1	1	1	0	1	0	1	1	0	0	0	0
409	BTB/2/409	GP1	20	2	1	1	1	0	1	0	0	0	0	0	0	1
410	BTB/2/410	GP1	18	2	1	1	1	0	1	0	0	1	0	0	1	1
411	BTB/2/411	GP1	20	2	1		1	0	1	0	0	1	0	1	0	1
412	BTB/2/412	GP1	18	1	5	1	1	1	1	0	0	0	0	0	0	1
413	BTB/2/413	GP1	20	1			1	1	1	0	1	0	0	0	0	0
414	BTB/2/414	GP1	19	1		1	1	0	1	0	1	1	0	1	0	1
415	BTB/2/415	GP1	18	2	1	1	1	0	1	0	1	0	0	0	0	1
416	BTB/2/416	GP1	18	2	1	1	1	0	1	0	1	0	0	0	0	1
417	BTB/2/417	GP1	20	1	1	1	1	0	1	0	1	1	0	0	0	1
418	BTB/2/418	GP1	21	1	2	1	1	0	0	0	0	0	0	0	0	1
419	BTB/2/419	GP1	17	1	1	1	1	0	1	0	0	1	0	0	0	1
420	BTB/2/420	GP1	19	2	1	1	1	0	0	0	1	0	0	0	0	1
421	BTB/2/421	GP1	18	1	1	1	0	0	1	0	0	0	0	0	0	0
422	BTB/2/422	GP1	19	1	1	1	1	0	1	0	0	0	0	0	0	1
423	BTB/2/423	GP1	18	2	1	1	0	0	1	0	0	0	0	0	0	1
424	BTB/2/424	GP1	18	2	1	1	0	0	1	0	0	0	0	0	0	1
425	BTB/2/425	GP1	17	2	1	1	1	0	0	0	0	1	0	0	0	1
426	BTB/2/426	GP1	19	2	1	1	1	0	0	0	1	0	0	0	0	1
427	BTB/2/427	GP1	17	1	1	1	1	1	1	0	1	1	0	0	0	1
428	BTB/2/428	GP1	18	1	1	1	1	0	0	0	0	1	0	0	0	0
429	BTB/2/429	GP1	18	1	1	1	0	0	1	0	0	0	0	0	0	1
430	BTB/2/430	GP1	17	2	1	1	1	0	1	0	0	1	0	0	0	1
431	BTB/2/431	GP1	18	2	1	1	1	0	0	0	0	1	0	0	0	1
432	BTB/2/432	GP1	18	1	1	1	1	0	0	0	0	0	0	0	0	1
433	BTB/2/433	GP1	19	2	1	1	1	0	0	0	0	1	0	0	0	0
434	BTB/2/434	GP1	19	1	1	1	1	0	1	0	0	0	0	0	0	1
435	BTB/2/435	GP1	18	2	1	1	1	0	0	0	0	0	0	0	0	0
436	BTB/2/436	GP1	18	2	1	1	1	0	0	0	0	0	0	0	0	0
437	BTB/2/437	GP1	19	1	1	1	0	0	0	0	1	0	0	0	0	1
438	BTB/2/438	GP1	17	2	1	1	1	0	1	0	1	1	0	1	0	1
439	BTB/2/439	GP1	18	2	1	1	1	0	1	0	1	1	0	1	0	1
440	BTB/2/440	GP1	18	2		1	1	0	0	0	0	0	0	0	0	0
441	BTB/2/441	GP1	19	2	1	1	1	0	0	0	0	0	0	0	0	0
442	BTBM/2/442	GP1	18	2	1	1	1	1	1	0	1	0	0	0	0	1
443	BTBM/2/443	GP1	18	1	1	1	1	1	1	0	1	1	0	0	0	1
444	BTBM/2/444	GP1	19	2	4	1	1	0	0	0	0	0	0	0	0	1
445	BTBM/2/445	GP1	18	1	1	1	1	0	0	0	1	1	0	0	0	1
446	BTBM/2/446	GP1	18	2	1	1	1	0	0	0	1	0	0	0	0	1
447	BTBM/2/447	GP1	18	2	1	1	1	1	1	0	1	1	0	0	1	1
448	BTBM/2/448	GP1	18	2	1	1	1	0	0	0	0	0	0	0	0	1
449	BTBM/2/449	GP1		2	1	1	1	0	0	0	0	0	0	0	0	1
450	BTBM/2/450	GP1	18	2	1	1	1	0	0	0	1	0	0	0	0	1
451	BTBM/2/451	GP1	18	2	1	1	1	0	0	0	1	1	0	0	0	1
452	BTBM/2/452	GP1	18	2	1	1	1	0	1	0	1	0	0	0	1	1
453	BTBM/2/453	GP1		2		1	0	0	1	0	1	0	0	0	0	1
454	BTBM/2/454	GP1	20	1	1	2	0	0	0	0	1	1	0	0	0	1
455	BTBM/2/455	GP1	19	2	1	1	1	0	1	0	0	0	0	0	0	0
456	BTBM/2/456	GP1	19	1	1	1	1	0	0	0	1	0	0	0	0	0
457	BTBM/2/457	GP1	19	1	3	2	1	0	1	0	1	1	0	0	0	1
458	BTBM/2/458	GP1	18	2	1		1	0	0	0	0	0	0	0	0	1
459	BTBM/2/459	GP1	18	1	1		1	0	0	0	0	0	0	0	0	1
460	BTBM/2/460	GP1	20	2	1	1	1	0	1	0	0	0	0	0	0	1
461	BTBM/2/461	GP1	19	2	1	1	1	0	0	0	1	0	0	0	0	0
462	BTBM/2/462	GP1	18	2	1	1	1	0	1	0	0	1	0	0	1	1
463	BTBM/2/463	GP1	20	1	1	1	1	0	0	0	0	0	0	0	0	1
464	BTBM/2/464	GP1					1	0	0	0	0	0	0	0	0	1
465	BTBM/2/465	GP1					0	0	0	0	0	0	0	0	0	0
466	BTBM/2/466	GP1	19	1	1	1	1	0	0	0	1	1	0	0	0	0
467	BTBM/2/467	GP1	19	1	1	1	1	0	0	0	0	0	0	0	0	1
468	BTBM/2/468	GP1	19	2	1	1	0	0	1	0	0	0	0	0	0	1
469	BTBM/2/469	GP1	19	1	2	1	1	0	0	0	0	0	0	0	0	1
470	BTBM/2/470	GP1	17	2	1	1	1	0	1	0	0	0	0	0	0	1
471	BTBM/2/471	GP1	20	1		1	0	0	0	0	0	0	0	0	0	0
472	BTBM/2/472	GP1	18	1	1	1	1	0	1	0	1	0	0	0	0	0
473	BTBM/2/473	GP1	19	1	1	1	1	0	1	0	0	0	0	0	0	1
474	BTBM/2/474	GP1	18	2	1	1	1	0	0	0	0	0	0	0	0	1
475	BTBM/2/475	GP1	18	2	1	1	1	0	0	0	0	0	0	0	0	1
476	BTBM/2/476	GP1	18	1	1	1	1	0	1	0	1	1	0	0	0	1
477	BTBM/2/477	GP1	20	1	1	1	1	0	0	0	0	1	0	0	0	1
478	BTBM/2/478	GP1	19	2	2	1	1	0	0	0	0	0	0	0	0	0
479	BTBM/2/479	GP1	18	2	1	1	1	0	0	0	1	1	0	0	0	1
480	BTBM/2/480	GP1	19	2	1	1	1	0	0	0	0	0	0	0	0	1
481	BTBM/2/481	GP1	18	2	1	1	1	0	0	0	0	1	0	0	1	1
482	BTBM/2/482	GP1	18	1	4	1	1	0	0	0	1	1	0	0	0	1
483	BTBM/2/483	GP1	18	2	4	1	1	0	0	0	1	0	0	0	0	0
484	BTBM/2/484	GP1	17	1	1	1	1	0	0	0	1	0	0	0	0	1
485	BTBM/2/485	GP1	17	1	1	1	0	0	0	0	0	0	0	0	0	1
486	BTBM/2/486	GP1	18	2	1	1	0	0	1	0	0	1	0	1	0	1
487	BTBM/2/487	GP1	19	2	1	1	1	0	0	0	0	0	0	0	0	0
488	BTBM/2/488	GP1	18	1	1	1	1	0	0	0	0	0	0	0	0	1
489	BTBM/2/489	GP1	18	2	1		1	0	1	0	0	1	0	0	0	1
490	BTBM/2/490	GP1	19	1	1	1	1	0	1	0	0	1	0	0	0	0
491	BTBM/2/491	GP1	19	1	1	1	1	0	1	0	1	0	0	0	0	1
492	BTBM/2/492	GP1	18	2	1	1	1	0	1	0	0	0	0	0	0	1
493	BTBM/2/493	GP1	18	2	1	2	1	0	0	0	1	0	0	0	0	1
494	BTBM/2/494	GP1	19	2	4	1	1	0	0	0	0	0	0	0	0	0
495	BTBM/2/495	GP1	18	2	1	1	1	0	0	0	0	0	0	0	0	1
496	BTBM/2/496	GP1	19	2	1	1	0	0	0	0	0	0	0	0	0	0
497	BTBM/2/497	GP1	19	2	1	1	1	0	1	0	1	0	0	0	0	1
498	BTBM/2/498	GP1	18	2	1	1	1	0	1	0	0	1	0	0	0	0
499	BTBM/2/499	GP1	17	2	1	1	1	0	0	0	0	1	0	0	0	1
500	BTBM/2/500	GP1	18	2	1	1	1	0	1	0	1	1	0	0	0	1
501	BTBM/2/501	GP1	19	2	1	1	1	0	0	0	1	1	0	0	0	1
502	BTBM/2/502	GP1	20	2	1	1	1	0	1	0	1	0	0	0	0	0
503	BTBM/2/503	GP1	21	1	1	2	1	0	0	0	1	0	0	0	0	1
504	BTBM/2/504	GP1	20	1	1	2	1	0	0	0	1	0	0	0	0	1
505	BTBM/2/505	GP1	19	2	1	1	1	1	1	0	1	1	0	0	0	1
506	BTBM/2/506	GP1	18	2	1	1	0	0	0	0	0	0	0	0	0	0
507	BTBM/2/507	GP1	18	2	1	1	1	0	0	0	1	0	0	0	0	1
508	BTBM/2/508	GP1	19	2	1	1	1	0	1	0	1	0	0	0	0	1
509	BTBM/2/509	GP1	19	2	1	1	1	1	1	0	1	0	0	0	0	1
510	BTBM/2/510	GP1	18	2	1	1	1	0	1	0	0	1	0	0	0	0
511	BTBM/2/511	GP1	18	2	6	1	1	0	1	0	1	1	0	0	0	1
512	BTBM/2/512	GP1	18	1	1	1	1	0	1	0	1	1	0	0	0	0
513	BTBM/2/513	GP1	18	1		1	1	0	1	0	0	1	0	0	0	0
514	BTBM/2/514	GP1	19	2	1	1	1	0	0	0	0	0	0	0	0	1
515	BTBM/2/515	GP1	20	2	1	1	1	0	0	0	0	0	0	0	0	1
516	BTBM/2/516	GP1	18	1	1	1	0	0	1	0	0	1	0	0	0	1
517	BTBM/2/517	GP1	19	2	1	2	0	1	1	0	0	0	0	0	0	0
518	BTBM/2/518	GP1	20	2	1	1	0	0	0	0	0	0	0	0	0	0
519	BTBM/2/519	GP1	18	2	1	1	1	0	1	0	1	1	0	0	0	1
520	BTB/4/520	GP1	19	2	3	1	1	0	1	0	1	1	0	0	0	1
521	BTB/4/521	GP1	20	1	1	2	1	0	0	0	0	0	0	0	0	0
522	BTB/4/522	GP1	25	2	1	2	1	0	1	0	0	1	0	0	0	1
523	BTB/4/523	GP1	19	1		2	0	0	1	0	0	1	0	0	0	1
524	BTB/4/524	GP1	19	2	1	1	1	0	0	0	0	0	0	0	0	0
525	BTB/4/525	GP1	20	1			1	0	1	0	1	0	0	0	0	1
526	BTB/4/526	GP1	20	1	1	1	1	0	0	0	0	0	0	0	0	1
527	BTB/4/527	GP1	18	2	1		1	0	0	0	1	1	0	0	1	1
528	BTB/4/528	GP1	20	2	2	1	1	0	1	0	1	1	0	1	1	1
529	BTB/4/529	GP1	20	2	2	1	1	0	1	0	1	0	0	0	0	1
530	BTB/4/530	GP1	20	2	1	1	1	1	1	0	1	1	0	0	0	1
531	BTB/4/531	GP1	19	2	1	1	1	1	1	0	1	1	0	0	0	1
532	BTB/4/532	GP1	19	1		1	1	0	0	0	1	0	0	0	0	1
533	BTB/4/533	GP1	20	2	1	1	1	0	1	0	0	1	0	0	0	0
534	BTB/4/534	GP1					1	0	0	0	0	0	0	0	0	1
535	BTB/4/535	GP1	19	2	1	1	1	0	1	0	1	1	0	0	0	1
536	BTB/4/536	GP1	20	2	4	1	1	0	1	0	1	1	0	0	0	1
537	BTB/4/537	GP1	19	1		2	0	0	1	0	0	0	0	0	0	0
538	BTB/4/538	GP1	19	2	1	1	1	0	1	0	0	0	0	0	0	1
539	BTB/4/539	GP1	19	2	1	1	1	0	0	0	0	0	0	0	0	1
540	BTB/4/540	GP1	19	2	1	1	0	0	0	0	0	0	0	0	0	1
541	BTB/4/541	GP1	20	1	1	1	1	0	1	0	1	0	0	0	0	0
542	BTB/4/542	GP1					1	0	1	0	0	1	0	0	0	1
543	BTB/4/543	GP1					1	0	0	0	0	0	0	0	0	0
544	BTB/4/544	GP1	21	1	1	2	1	0	0	0	0	0	0	0	0	0
545	BTB/4/545	GP1	20	1	1	2	0	0	0	0	0	1	0	0	0	1
546	BTB/4/546	GP1	19	2		1	1	0	0	0	0	0	0	0	1	1
547	BTB/4/547	GP1	20	2	1	1	1	0	0	0	1	0	0	0	0	1
548	BTB/4/548	GP1	20	1	1	1	0	0	0	0	0	0	0	0	0	0
549	BTB/4/549	GP1	20	1	1	1	1	0	0	0	0	0	0	0	0	0
550	BTB/4/550	GP1	20	2	1	1	1	0	0	0	0	0	0	0	0	1
551	BTB/4/551	GP1	19	2	1	1	1	0	0	0	0	1	0	0	0	0
552	BTB/4/552	GP1	21		2	1	1	0	1	0	1	0	0	0	0	0
553	BTB/4/553	GP1	19	2	1	1	1	0	1	0	1	0	0	0	0	1
554	BTB/4/554	GP1	21	2	1	1	1	0	0	0	1	1	0	0	0	1
555	BTB/4/555	GP1	18	2	1	1	0	0	1	0	1	0	0	0	0	0
556	BTB/4/556	GP1	21	2	1	2	1	0	0	0	1	0	0	0	0	0
557	BTB/4/557	GP1	19	2	1	1	1	0	1	0	1	0	0	0	0	1
558	BTB/4/558	GP1	19	2	1	1	1	0	1	0	0	0	0	0	0	1
559	BTB/4/559	GP1					1	0	0	0	0	0	0	0	0	1
560	BTB/4/560	GP1	20	2	1	1	1	0	0	0	0	0	0	0	0	1
561	BTB/4/561	GP1	21	2	1	1	1	0	0	0	0	0	0	0	0	1
562	BTB/4/562	GP1	20	2	1	1	0	0	0	0	0	0	0	0	0	0
563	BTB/4/563	GP1	19	2		1	1	0	0	0	0	0	0	0	0	1
564	BTB/4/564	GP1	23	2	1	1	0	0	1	0	0	0	0	0	0	1
565	BTB/4/565	GP1	19	2	1	1	1	0	0	0	0	0	0	0	0	0
566	BTB/4/566	GP1					0	0	1	0	1	1	0	0	0	0
567	BTB/4/567	GP1	19	2	1	1	1	0	0	0	0	0	0	0	0	1
568	BTB/4/568	GP1	20	2	1	1	1	0	0	0	0	0	0	0	0	1
569	BTB/4/569	GP1	19	2	1	1	1	0	0	0	0	0	0	0	0	1
570	BTB/4/570	GP1	20	2	4	1	1	0	0	0	0	0	0	0	0	1
571	BTB/4/571	GP1	20	1	1	1	1	0	1	0	1	0	0	0	0	1
572	BTB/4/572	GP1	19	2	1	1	1	0	1	0	1	1	0	0	0	1
573	BTB/4/573	GP1	18	1	1	1	1	1	1	0	1	1	0	0	0	0
574	BTB/4/574	GP1	20	1	1	1	1	0	0	0	0	0	0	0	0	0
575	BTB/4/575	GP1	20	1	1	1	0	0	0	0	0	0	0	0	0	0
576	BTB/4/576	GP1	20	1	1	1	1	0	0	0	0	1	0	0	0	1
577	BTB/4/577	GP1	19	1	1	1	1	0	1	0	1	0	0	0	0	1
578	BTB/4/578	GP1	20	1	1	1	0	0	1	0	1	1	0	0	0	1
579	BTB/4/579	GP1	20	2	5	1	1	0	0	0	0	0	0	0	0	0
580	BTB/4/580	GP1	19	2	1	1	0	0	0	0	0	0	0	0	0	0
581	BTB/4/581	GP1	21	2	1	1	1	0	0	0	0	1	0	0	1	1
582	BTB/4/582	GP1	19	1	1	1	1	1	1	0	1	0	0	0	0	1
583	BTB/4/583	GP1	21	1	1	2	1	0	0	0	0	0	0	0	0	1
584	BTB/4/584	GP1	20	1	1	1	1	0	0	0	0	0	0	0	0	0
585	BTB/4/585	GP1	20	2	1	1	1	0	1	0	1	0	0	0	0	1
586	BTB/4/586	GP1	19	2	1	1	1	0	0	0	0	0	0	0	0	0
587	BTB/4/587	GP1	18	2		1	1	0	1	0	0	1	0	0	1	0
588	BTB/4/588	GP1	19	2	1	1	1	0	0	0	0	1	0	0	0	1
589	BTB/4/589	GP1	20	2	1	1	1	1	1	0	0	1	0	1	0	1
590	BTB/4/590	GP1	19	2	1	1	1	1	1	0	0	1	0	0	1	1
591	BTB/4/591	GP1	19	2	1	1	1	0	1	0	1	1	0	0	0	1
592	BTB/4/592	GP1	20	1	1	1	1	0	1	0	0	0	0	0	0	1
593	BTB/4/593	GP1	20	1	1	1	1	0	0	0	0	0	0	0	0	1
594	BTB/4/594	GP1	20	1	1	1	1	0	1	0	0	1	0	0	0	1
595	BTB/4/595	GP1	20	2	1		1	0	0	0	1	1	0	0	0	0
596	BTB/4/596	GP1	19	2	1	1	1	0	1	0	0	1	0	0	1	1
597	BTB/4/597	GP1	19	2	4	1	1	0	1	0	0	0	0	0	0	0
598	BTB/4/598	GP1	19	2	1	1	1	0	0	0	1	0	0	0	0	1
599	BTB/4/599	GP1	20	2	1	1	1	0	0	0	0	1	0	0	0	1
600	BTB/4/600	GP1	20	2	2	1	1	0	1	0	1	1	0	0	0	1
601	BTB/4/601	GP1	20	1	4	1	0	0	0	0	0	0	0	0	0	1
602	BTB/4/602	GP1	20	2	1	1	1	1	1	0	0	1	0	0	1	1
603	BTB/4/603	GP1	20	2	1	1	1	0	0	0	0	0	0	1	0	1
604	BTB/4/604	GP1	19	1	1	1	1	0	0	0	0	0	0	0	0	0
605	BTB/4/605	GP1	20	2	1	1	1	0	0	0	1	0	0	0	0	1
606	BTB/4/606	GP1	20	1	1	1	1	0	0	0	1	0	0	0	0	1
607	BTB/4/607	GP1	20	2	1	1	1	0	1	0	1	1	0	0	0	1
608	BTB/4/608	GP1	19	2	1	1	1	0	0	0	1	1	0	0	0	1
609	BTB/4/609	GP1	20	2	1	1	0	0	0	0	0	0	0	0	0	0
610	BTB/4/610	GP1	18	2	1	1	1	0	0	0	0	0	0	0	0	0
611	BTB/4/611	GP1	21	2	1	1	1	0	0	0	1	1	0	0	0	1
612	BTB/4/612	GP1	19	2	1	1	1	0	1	0	1	0	0	0	0	1
613	BTB/4/613	GP1	20	1	1	1	1	0	0	0	0	0	0	0	0	1
614	BTB/4/614	GP1	19	1	1	1	1	0	1	0	0	0	0	0	0	1
615	BTB/4/615	GP1	20	2	1	1	1	0	0	0	0	1	0	0	1	1
616	BTB/4/616	GP1	21	1	2	1	0	0	0	0	0	1	0	0	0	0
617	BTB/4/617	GP1	20	1	1	1	0	0	0	0	0	0	0	0	1	1
618	BTB/6/618	GP1	21	1	1	2	1	0	0	0	0	1	0	0	0	1
619	BTB/6/619	GP1	20	2	1		1	0	0	0	1	1	0	0	0	1
620	BTB/6/620	GP1	21	2	1	1	1	0	1	0	1	1	0	0	1	1
621	BTB/6/621	GP1	20	2	1	1	1	0	1	0	1	1	0	0	0	1
622	BTB/6/622	GP1	20	2	1	1	1	0	1	0	1	1	0	0	0	1
623	BTB/6/623	GP1	20	2	1	1	1	0	1	0	1	1	0	0	0	1
624	BTB/6/624	GP1	20	2	1	1	0	0	1	0	1	1	0	0	0	1
625	BTB/6/625	GP1	20	1	1	1	1	0	0	0	0	1	0	0	0	0
626	BTB/6/626	GP1	20	2	1	1	1	0	1	0	1	1	0	0	0	1
627	BTB/6/627	GP1	21	2	1	1	1	0	0	0	0	0	0	0	0	0
628	BTB/6/628	GP1	20	2	1	1	1	0	1	0	1	0	0	1	0	0
629	BTB/6/629	GP1	20	2	1	1	1	0	0	0	0	0	0	0	0	1
630	BTB/6/630	GP1	21	2	1	1	1	0	1	0	1	1	0	0	1	1
631	BTB/6/631	GP1	20	2	2	1	1	0	0	0	1	0	0	0	0	1
632	BTB/6/632	GP1	21	2	1	1	1	0	1	0	0	1	0	0	0	0
633	BTB/6/633	GP1	19	2	1	1	1	0	0	0	0	1	0	0	0	0
634	BTB/6/634	GP1	20	2	1	1	1	1	1	0	1	1	0	0	0	1
635	BTB/6/635	GP1	19	2	1	1	1	0	1	0	0	0	0	0	0	1
636	BTB/6/636	GP1	21	2	1	1	1	0	1	0	1	1	0	0	0	1
637	BTB/6/637	GP1	20	1	1	1	1	0	1	0	1	1	0	0	0	1
638	BTB/6/638	GP1	21	2	1	1	1	0	1	0	1	0	0	0	0	1
639	BTB/6/639	GP1	21	2	1	1	1	0	1	0	0	1	0	0	0	1
640	BTB/6/640	GP1	21	2	1	1	1	0	0	0	0	0	0	0	0	1
641	BTB/6/641	GP1	19	1	1	1	0	0	0	0	0	0	0	0	0	1
642	BTB/6/642	GP1	21	1	1	1	1	0	0	0	0	0	0	0	0	1
643	BTB/6/643	GP1	20	1	1	1	0	0	1	0	0	0	0	0	0	0
644	BTB/6/644	GP1	21	1	1	1	0	0	0	0	0	0	0	0	0	0
645	BTB/6/645	GP1	20	1	1	1	1	0	0	0	1	1	0	0	0	1
646	BTB/6/646	GP1	20	1	1	1	1	0	1	0	1	1	0	0	0	1
647	BTB/6/647	GP1	21	1	1	1	1	0	1	0	1	1	0	0	0	1
648	BTB/6/648	GP1	21	2	1	1	1	0	0	0	0	0	0	0	0	0
649	BTB/6/649	GP1	21	2	1		1	0	0	0	0	0	0	0	0	0
650	BTB/6/650	GP1	21	2	4	1	1	0	1	0	1	0	0	0	0	1
651	BTB/6/651	GP1	21	1		1	1	0	0	0	0	0	0	0	0	0
652	BTB/6/652	GP1	19	1	1	1	0	0	0	0	0	0	0	0	0	1
653	BTB/6/653	GP1	20	1	1	1	1	0	1	0	0	1	0	0	0	1
654	BTB/6/654	GP1	21	2	1	1	1	0	1	0	0	1	0	0	0	1
655	BTB/6/655	GP1	21	1	1	2	1	0	0	0	0	0	0	0	0	1
656	BTB/6/656	GP1	20	1	1	1	1	0	0	0	0	0	0	0	0	1
657	BTB/6/657	GP1	20	2	1	1	1	0	1	0	0	1	0	1	0	1
658	BTB/6/658	GP1	20	2	1	1	1	0	0	0	0	1	0	1	0	1
659	BTB/6/659	GP1	21	2	1	1	1	0	1	0	0	0	0	0	0	1
660	BTB/6/660	GP1	22	2	1	1	1	0	0	0	0	1	0	0	0	0
661	BTB/6/661	GP1	22	1	1	1	1	0	1	0	1	0	0	0	0	1
662	BTB/6/662	GP1	21	1	3	1	0	0	0	0	0	0	0	0	0	0
663	BTB/6/663	GP1	22	1	1	1	1	0	1	0	0	0	0	0	0	1
664	BTB/6/664	GP1	20	2	1	1	1	1	1	0	1	1	0	1	1	1
665	BTB/6/665	GP1	20	2	1	1	1	1	1	0	1	1	0	1	0	1
666	BTB/6/666	GP1	20	2	1	1	1	1	1	0	0	1	0	0	0	1
667	BTB/6/667	GP1	21	2	1		1	0	0	0	1	1	0	0	0	1
668	BTB/6/668	GP1	21	1	1	1	1	0	0	0	0	0	0	0	0	0
669	BTB/6/669	GP1	20	2	1	1	1	1	1	0	1	0	0	0	0	1
670	BTB/6/670	GP1	21	2	1	1	1	1	1	0	0	0	0	0	0	1
671	BTB/6/671	GP1	20	2	1	1	1	0	1	0	0	0	0	0	0	0
672	BTB/6/672	GP1	19	2	4	1	0	0	0	0	0	1	0	0	0	1
673	BTB/6/673	GP1	20	2	1	1	1	0	0	0	0	0	0	0	0	0
674	BTB/6/674	GP1	23	1	1	1	1	0	1	0	0	0	0	0	0	0
675	BTB/6/675	GP1	20	2	2	1	1	0	0	0	1	0	0	0	0	1
676	BTB/6/676	GP1	20	2	1	1	1	0	0	0	0	1	0	0	0	1
677	BTB/6/677	GP1	21	1	1	1	1	0	0	0	0	0	0	0	1	1
678	BTB/6/678	GP1					1	0	1	0	1	1	0	0	0	1
679	BTB/6/679	GP1	21	2			1	0	0	0	0	1	0	0	1	1
680	BTB/6/680	GP1	23	1	1	1	1	0	1	0	1	1	0	0	0	1
681	BTB/6/681	GP1	20	2	5	1	1	0	1	0	0	1	0	1	0	1
682	BTB/6/682	GP1	22	1	1	1	1	0	0	0	0	0	0	0	0	1
683	BTB/6/683	GP1	20	2	1	1	1	0	1	0	0	1	0	1	0	1
684	BTB/6/684	GP1	20	2	1	1	1	1	1	0	1	1	0	0	0	1
685	BTB/6/685	GP1	21	2	1	1	1	0	1	0	1	0	0	0	0	1
686	BTB/6/686	GP1	20	2	1	1	1	0	0	0	0	1	0	0	0	1
687	BTB/6/687	GP1	20	2	4	1	1	0	0	0	1	1	0	0	0	1
688	BTB/6/688	GP1	21	2	1	1	1	0	0	0	1	1	0	1	0	1
689	BTB/6/689	GP1		1	1		1	0	0	0	0	0	0	1	0	1
690	BTB/6/690	GP1	21	1	1	1	0	0	0	0	0	0	0	0	0	0
691	BTB/6/691	GP1	21	2	1	1	1	0	1	0	0	1	0	0	0	1
692	BTB/6/692	GP1	21	2	1	1	1	0	0	0	0	0	0	0	0	0
693	BTB/6/693	GP1	22	1	1	1	1	0	0	0	0	0	0	0	0	1
694	BTB/6/694	GP1	23	1	2	1	1	1	1	0	1	0	0	0	0	0
695	BTB/6/695	GP1	20	1	2	2	1	1	1	0	1	1	0	0	0	1
696	BTB/6/696	GP1	18	1	1		1	0	0	0	0	0	0	0	0	0
697	BTB/6/697	GP1	21	1		1	1	0	0	0	0	0	0	0	0	1
698	BTB/6/698	GP1	20	1	1	1	1	0	0	0	0	0	0	0	0	0
699	BTB/6/699	GP1	21	2	1	1	1	0	1	0	1	0	0	0	0	0
700	BTB/6/700	GP1	22	2	1	2	1	0	1	0	1	1	0	0	0	1
701	BTB/6/701	GP1	21	1	1	1	1	0	0	0	0	0	0	0	0	1
702	BTB/6/702	GP1	20	2	1	1	0	0	1	0	1	1	0	1	0	1
703	BTB/6/703	GP1	22	2	1	1	1	0	0	0	0	1	0	0	0	1
704	BTB/6/704	GP1	20	1	1	1	1	0	1	0	1	0	0	0	0	1
705	BTB/6/705	GP1	20	2	2	1	1	0	1	0	0	0	0	0	0	1
706	BTB/6/706	GP1	21	2	1	2	1	0	1	0	1	0	0	0	0	1
707	BTB/6/707	GP1	21	2	1	1	0	0	1	0	1	0	0	0	0	1
708	BTB/6/708	GP1	20	2	4	2	1	0	1	0	1	1	1	1	1	1
709	BTB/6/709	GP1	21	1	1	1	1	0	0	0	0	0	0	0	0	1
710	BTB/6/710	GP1	20	1	1	1	1	0	0	0	0	0	0	0	0	1
711	BTB/6/711	GP1	21	2	1	1	0	0	0	0	1	1	0	0	0	1
712	BTB/6/712	GP1	21	1	2	1	1	0	1	0	0	0	0	0	0	0
713	BTB/6/713	GP1	21	1	1	1	1	0	0	0	1	0	0	0	0	1
714	BTB/6/714	GP1	23	1	2	1	1	0	0	0	1	1	0	0	0	1
715	BTB/6/715	GP1	22	1	1	1	0	0	0	0	0	1	0	0	0	1
716	BTB/6/716	GP1	21	2	1	1	1	0	0	0	1	1	0	0	0	1
717	BTB/6/717	GP1	21	2	1	1	1	0	0	0	1	1	0	0	0	1
718	BTB/6/718	GP1	21	2	1	1	1	0	0	0	0	0	0	0	0	0
719	BTB/6/719	GP1	21	1	1	1	1	0	0	0	1	1	0	0	0	1
720	BTB/6/720	GP1	20	2	1	1	1	0	0	0	0	0	0	0	0	1
721	BTB/6/721	GP1	23	2	1	1	1	0	1	0	1	0	0	0	0	1
722	BTB/6/722	GP1	20	1	1	1	1	0	0	0	0	0	0	0	0	1
723	BTB/6/723	GP1	23	2	1	1	1	0	0	0	0	1	0	0	0	1
724	BTB/6/724	GP1	22	2	1	1	1	0	0	0	0	0	0	0	0	1
725	BTB/6/725	GP1	22	2	1	1	1	0	0	0	1	1	0	0	0	1
726	BTBM/4/726	GP1	21	2	1	1	1	0	0	0	1	1	0	0	0	1
727	BTBM/4/727	GP1	20	2	1	1	0	0	1	0	0	0	0	0	0	1
728	BTBM/4/728	GP1	19	2	1	1	1	0	0	0	1	0	0	0	0	1
729	BTBM/4/729	GP1	20	2	1	1	1	1	1	1	1	1	1	0	0	1
730	BTBM/4/730	GP1	20	2	1	1	1	1	1	1	1	1	1	0	0	1
731	BTBM/4/731	GP1	20	2	1	1	1	1	1	1	1	1	1	0	0	1
732	BTBM/4/732	GP1	20	1	1	1	0	0	0	0	1	1	0	0	0	1
733	BTBM/4/733	GP1	18	1	1	1	1	0	0	0	0	0	0	0	0	0
734	BTBM/4/734	GP1	21	1	1	1	1	0	0	0	0	0	0	0	0	0
735	BTBM/4/735	GP1	20	1	1	1	1	0	1	0	1	0	0	0	0	1
736	BTBM/4/736	GP1	21	1		1	1	0	0	0	1	0	0	0	0	1
737	BTBM/4/737	GP1	19	1	1	1	1	0	0	0	1	0	0	0	0	1
738	BTBM/4/738	GP1	19	2	1	1	1	0	0	0	1	0	0	0	0	1
739	BTBM/4/739	GP1	19	2	1	1	1	0	0	0	0	0	0	0	0	1
740	BTBM/4/740	GP1	19	2	1	1	1	0	0	0	1	1	0	0	0	1
741	BTBM/4/741	GP1	19	2	1	1	0	0	0	0	0	0	0	0	0	0
742	BTBM/4/742	GP1	19	2	4	1	1	0	0	0	1	1	0	0	0	1
743	BTBM/4/743	GP1	20	1	5	1	1	0	1	0	0	1	0	0	1	1
744	BTBM/4/744	GP1	20	1	1	1	1	1	1	0	1	1	0	1	1	1
745	BTBM/4/745	GP1	19	2	2	1	1	1	1	0	1	1	0	1	1	1
746	BTBM/4/746	GP1	20	1	4	1	1	1	0	0	1	0	0	0	0	1
747	BTBM/4/747	GP1	18	1	1	1	1	0	0	0	0	0	0	0	0	0
748	BTBM/4/748	GP1	18	1	1	1	1	0	0	0	0	0	0	0	0	1
749	BTBM/4/749	GP1	21	2	1	1	1	1	0	0	0	0	0	0	0	1
750	BTBM/4/750	GP1	18	1	1	1	1	1	1	0	1	1	0	0	0	1
751	BTBM/4/751	GP1	20	1	1	1	1	1	1	0	1	1	0	0	0	1
752	BTBM/4/752	GP1	20	2	2	1	1	0	1	0	1	1	1	1	0	1
753	BTBM/4/753	GP1	19	2	1	1	1	1	1	1	1	1	1	1	0	1
754	BTBM/4/754	GP1	19	2	1	1	1	0	1	0	1	1	0	0	0	0
755	BTBM/4/755	GP1	20	1	1	1	1	0	1	0	0	1	0	0	0	0
756	BTBM/4/756	GP1	20	1	1	1	1	0	1	0	1	1	0	0	0	1
757	BTBM/4/757	GP1	19	1	1	2	1	0	0	0	0	0	0	0	0	0
758	BTBM/4/758	GP1	21	2	1	1	1	0	0	0	0	1	0	0	0	1
759	BTBM/4/759	GP1	20	2	1	1	1	1	0	0	0	1	0	0	0	1
760	BTBM/4/760	GP1	19	1	1	1	1	0	1	0	1	1	0	0	0	1
761	BTBM/4/761	GP1	20	2	1	1	0	0	0	0	0	0	0	0	0	0
762	BTBM/4/762	GP1	19	2	1	1	0	0	0	0	0	0	0	0	0	1
763	BTBM/4/763	GP1	19	1	1	1	0	0	0	0	0	0	0	0	0	0
764	BTBM/4/764	GP1	20	1	1	1	1	0	0	0	0	1	0	0	0	1
765	BTBM/4/765	GP1	18	1	1	2	0	0	0	0	0	0	0	0	0	1
766	BTBM/4/766	GP1	19	2	1	1	1	0	0	0	0	0	0	0	0	0
767	BTBM/4/767	GP1	20	2		1	1	0	0	0	0	1	0	0	0	1
768	BTBM/4/768	GP1	20	1	1	2	1	0	1	0	1	1	0	0	1	1
769	BTBM/4/769	GP1	20	1	4	2	0	0	0	0	0	0	0	0	0	0
770	BTBM/4/770	GP1	21	2	1	1	1	0	0	0	1	1	0	0	0	0
771	BTBM/4/771	GP1	19	2	1	1	1	0	0	0	0	0	0	0	0	1
772	BTBM/4/772	GP1	20	2	1		1	0	0	0	0	0	0	0	0	0
773	BTBM/4/773	GP1	19	1	3	1	1	0	1	0	0	1	0	0	0	1
774	BTBM/4/774	GP1	19	1	1	1	0	0	1	0	0	1	0	0	0	1
775	BTBM/6/775	GP1	19	1	2		1	0	0	0	0	0	0	0	0	0
776	BTBM/6/776	GP1	20	2	2	1	1	0	1	0	0	0	0	0	0	1
777	BTBM/6/777	GP1	21	2	1	1	1	0	0	0	1	1	0	1	1	1
778	BTBM/6/778	GP1	21	1			0	0	1	0	0	0	0	0	0	0
779	BTBM/6/779	GP1	20	2	1	1	1	0	1	0	1	1	0	0	0	1
780	BTBM/6/780	GP1	21	1	1		1	0	0	0	0	0	0	0	0	1
781	BTBM/6/781	GP1	21	1			0	0	0	0	1	0	0	0	0	0
782	BTBM/6/782	GP1	20	2	1	1	1	0	1	0	0	1	0	0	0	1
783	BTBM/6/783	GP1	23	2	1	1	1	0	1	0	1	1	0	1	0	1
784	BTBM/6/784	GP1	21	2	1	1	1	0	1	0	0	1	0	0	0	1
785	BTBM/6/785	GP1	21	2	1	1	1	0	1	0	1	0	0	0	1	1
786	BTBM/6/786	GP1	20	2	1	1	0	0	1	0	1	0	0	0	0	1
787	BTBM/6/787	GP1	21	2	1	1	1	0	1	0	0	0	0	0	0	1
788	BTBM/6/788	GP1	21	2	1	1	1	0	1	0	1	1	0	0	0	1
789	BTBM/6/789	GP1	20	2	1	1	1	0	0	0	0	0	0	0	0	1
790	BTBM/6/790	GP1	21	1	1	1	1	0	0	0	0	1	0	0	0	1
791	BTBM/6/791	GP1	21	1		1	0	0	0	0	0	0	0	0	0	1
792	BTBM/6/792	GP1	21	2	1	1	1	0	1	0	1	0	0	0	0	1
793	BTBM/6/793	GP1	21	2	2	1	1	1	1	0	1	1	0	0	0	1
794	BTBM/6/794	GP1	21	2	1	1	1	1	1	0	1	1	0	1	0	1
795	BTBM/6/795	GP1	20	2	1	1	1	0	0	0	1	1	0	0	0	0
796	BTBM/6/796	GP1	20	2		1	1	0	0	0	1	1	0	0	0	0
797	BTBM/6/797	GP1	20	2	1	1	1	0	1	0	1	0	0	0	0	0
798	BTBM/6/798	GP1	21	2	1	1	1	0	0	0	0	0	0	0	0	0
799	BTBM/6/799	GP1	21	1	1	1	0	0	1	0	0	0	0	0	0	0
800	BTBM/6/800	GP1	20	1	1	1	1	0	1	0	0	1	0	0	0	1
801	BTBM/6/801	GP1	20	1	5	1	1	0	0	0	0	1	0	0	0	1
802	BTBM/6/802	GP1	21	2	1	1	1	0	0	0	0	0	0	0	0	1
803	BTBM/6/803	GP1	20	1	1	1	0	0	1	0	0	0	0	0	0	1
804	BTBM/6/804	GP1	20	1	1	1	1	0	1	0	1	0	0	0	0	1
805	BTBM/6/805	GP1	21	2	1	1	1	0	1	0	0	1	0	0	0	1
806	BTBM/6/806	GP1	20	2	1	1	1	0	0	0	0	1	0	0	0	1
807	BTBM/6/807	GP1	21	2	1	1	1	0	1	0	0	1	0	0	0	1
808	BTBM/6/808	GP1	19	2	4	1	1	0	1	0	1	1	0	0	0	1
809	BTBM/6/809	GP1	21	1	1	1	1	1	1	0	1	0	0	0	0	1
810	BTBM/6/810	GP1	20	1	1	2	1	1	1	0	0	1	0	1	0	1
811	BTBM/6/811	GP1	21	2	1	1	1	1	1	0	0	1	0	0	0	1
812	BTBM/6/812	GP1	22	2	1	1	1	0	1	0	1	1	0	0	0	1
813	BTBM/6/813	GP1		2	1	1	1	1	1	1	1	1	1	1	0	1
814	BTBM/6/814	GP1	23	2	1	1	1	1	1	0	0	1	0	0	0	1
815	BTBM/6/815	GP1	20	2	1		1	0	1	0	1	1	0	0	0	1
816	BTBM/6/816	GP1	20	1			1	0	1	0	1	1	0	0	0	1
817	BTBM/6/817	GP1	20	2	1		1	0	1	0	1	1	0	0	0	1
818	BTBM/8/818	GP1	20	2	1		1	0	1	0	1	0	0	0	0	1
819	BTBM/8/819	GP1	22	2	1	1	1	1	1	1	1	0	0	1	0	1
820	BTBM/8/820	GP1	21	2	1		1	0	1	0	0	1	0	0	0	1
821	BTBM/8/821	GP1	21	2	1	1	1	0	1	0	0	1	0	0	0	1
822	BTBM/8/822	GP1	20	2		1	1	0	1	0	1	0	0	0	0	0
823	BTBM/8/823	GP1	21	2	1	1	1	1	1	0	0	1	0	0	0	1
824	BTBM/8/824	GP1	21	2	1	1	1	1	1	0	1	1	0	0	0	1
825	BTBM/8/825	GP1	21	2	1	1	1	0	1	0	0	1	0	0	0	1
826	BTBM/8/826	GP1	22	1	1	1	1	0	0	0	1	0	0	0	0	1
827	BTBM/8/827	GP1	22	2	1	1	1	0	1	0	0	0	0	0	0	1
828	BTBM/8/828	GP1	21	1	3	1	1	0	1	0	0	0	0	0	0	1
829	BTBM/8/829	GP1	21	2	1	1	1	0	0	0	1	0	0	0	0	0
830	BTBM/8/830	GP1	22	1	1	1	1	0	0	0	0	0	0	0	0	1
831	BTBM/8/831	GP1	21	2	3	1	1	0	0	0	0	1	0	0	0	1
832	BTBM/8/832	GP1	22	1	1	1	1	0	1	0	1	1	0	0	0	1
833	BTBM/8/833	GP1	22	2		1	0	0	0	0	0	1	0	0	0	0
834	BTBM/8/834	GP1	21	1		1	1	0	0	0	0	0	0	0	0	0
835	BTBM/8/835	GP1	21	1		1	1	0	0	0	1	1	0	0	0	0
836	BTBM/8/836	GP1	22	2	1	1	1	0	0	0	1	1	0	0	0	1
837	BTBM/8/837	GP1	22	2	1	1	1	0	0	0	1	1	0	0	0	1
838	BTBM/8/838	GP1	21	2	1	1	0	0	0	0	0	1	0	0	0	1
839	BTBM/8/839	GP1	22	1	1	1	1	0	0	0	0	1	0	0	0	1
840	BTBM/8/840	GP1	22	1		1	0	0	0	0	1	0	0	0	0	1
841	BTBM/8/841	GP1	24	1	1	1	0	0	0	0	0	0	0	0	0	0
842	BTBM/8/842	GP1	21	2		1	0	0	0	0	0	0	0	0	0	1
843	BTBM/8/843	GP1	22	1		1	0	0	0	0	0	0	0	0	0	1
844	BTBM/8/844	GP1	21	2	1	1	1	1	1	0	0	1	1	1	1	1
845	BTBM/8/845	GP1	21	2	2	1	1	1	1	0	0	1	0	0	0	1
846	BTBM/8/846	GP1	21	1	2	1	1	0	0	0	0	1	0	0	0	1
847	BTBM/8/847	GP1	22	1	1	1	1	0	0	0	0	1	0	0	0	1
848	BTBM/8/848	GP1	21	2	2	1	1	0	1	0	0	1	0	0	0	1
849	BTBM/8/849	GP1	21	2	1	1	0	0	1	0	1	0	0	0	0	1
850	BTBM/8/850	GP1	22	2	1	1	1	0	1	0	1	1	1	0	0	1
851	BTBM/8/851	GP1	21	2	1	1	1	0	1	0	1	0	0	0	0	1
852	BTBM/8/852	GP1	21	1		1	1	0	0	0	0	0	0	0	0	1
853	BTBM/8/853	GP1	26	2	1	1	1	1	1	1	1	1	0	1	0	1
854	BTBM/2/854	GP1	25	1	1	2	1	0	0	0	1	1	0	0	0	1
855	BTBM/8/855	GP1	19	2	1	2	1	0	1	0	1	1	0	0	0	1
856	BTBM/2/856	GP1	23	1	1	2	1	0	0	0	1	0	0	0	0	1
857	AFB/4/857	GP1	19	2	1	1	1	0	1	0	1	1	1	1	0	1
858	AFB/4/858	GP1	20	1	2	1	1	0	0	0	0	0	0	0	0	1
859	AFB/4/859	GP1	18	1	1	1	1	1	0	0	0	1	0	1	0	0
860	AFB/4/860	GP1	20	2	7	1	1	0	0	0	0	0	0	0	0	1
861	AFB/4/861	GP1	22	1	3	1	0	0	1	0	0	0	0	0	0	0
862	AFB/4/862	GP1	21	1	1	1	1	0	0	0	1	1	0	0	0	1
863	AFB/4/863	GP1	21	1	7	1	0	0	0	0	0	0	0	0	0	1
864	AFB/4/864	GP1	21	1	1	2	0	0	0	0	0	1	0	0	0	1
865	AFB/4/865	GP1	21	1	1	2	0	0	0	0	0	1	0	0	0	1
866	AFB/4/866	GP1	20	1	2	1	0	0	0	0	0	1	0	0	0	1
867	AFB/4/867	GP1	19	1	1	1	0	0	0	0	0	0	0	0	0	0
868	AFB/4/868	GP1	20	1	1	1	0	0	0	0	0	0	0	0	0	0
869	BMS/4/869	GP1	21	1	1	2	0	0	0	0	0	0	0	0	0	1
870	BMS/4/870	GP1	19	2	1	1	1	0	1	0	0	1	0	0	0	0
871	BMS/4/871	GP1	19	2	1	1	0	0	0	0	1	0	0	0	0	1
872	BMS/4/872	GP1	19	1	3	1	1	0	0	0	1	1	0	0	0	1
873	BMS/4/873	GP1	21	1	1	1	1	0	0	0	1	0	0	0	0	1
874	BMS/4/874	GP1	21	2	1	1	0	0	0	0	0	0	0	0	0	1
875	BMS/4/875	GP1	19	1	1	1	1	0	1	0	0	1	1	0	0	1
876	BMS/4/876	GP1	22	1	1	1	1	0	1	0	0	1	0	0	0	1
877	BMS/4/877	GP1	18	1		1	1	1	1	0	1	1	1	0	0	1
878	BMS/4/878	GP1	18	1		1	0	1	0	0	1	1	1	0	0	1
879	CE/2/1	GP2	20	1	1	1	0	0	0	0	0	0	0	0	0	0	0
880	CE/2/2	GP2	20	1	2	1	0	0	0	0	0	0	0	0	0	0	0	5
881	CE/2/3	GP2	18	1	1	1	1	0	0	0	0	0	0	0	1	1	1	5
882	CE/2/4	GP2	19	1	1	1	0	0	0	0	1	1	0	0	0	0	0	5
883	CE/2/5	GP2	17	1	1	1	0	0	0	0	0	0	0	0	0	1	1
884	CE/2/6	GP2	19	1	1	1	0	0	0	0	0	0	0	0	0	1	1	5
885	CE/2/7	GP2	19	1	1	1	0	0	0	0	0	0	0	0	0	1	1	5.5
886	CE/2/8	GP2	18	2		1	0	0	0	0	0	1	0	0	0	1	1	10
887	CE/2/9	GP2	17	2	1	1	1	1	1	0	0	1	0	0	0	1	1	10
888	CE/2/10	GP2	19	1	1	1	1	0	0	0	0	0	0	0	0	0	0	10
889	CE/2/11	GP2	18	1	1	1	1	0	1	0	1	0	0	0	0	1	1	8
890	CE/2/12	GP2	18	1	1	1	1	0	0	0	0	0	0	0	1	1	1	5
891	CE/2/13	GP2	18	1	1	1	0	0	0	0	0	0	0	0	0	0	0	5.5
892	CE/2/14	GP2	18	2	1	1	0	0	0	0	0	0	0	0	0	1	0	12
893	CE/2/15	GP2	19	1	1	1	1	0	0	0	1	0	0	0	0	1	0	12
894	CE/2/16	GP2	18	1	1	1	0	0	0	0	0	0	0	0	0	1	0	10
895	CE/2/17	GP2	18	1	1	1	0	0	0	0	0	1	0	0	0	0	0	10
896	CE/2/18	GP2	19	1	3	1	1	1	1	0	0	0	0	0	0	0	0	10
897	CE/2/19	GP2	19	2	1	1	0	0	0	0	0	0	0	0	0	1	1	10
898	CE/2/20	GP2	19	1	1	1	1	0	1	0	0	1	0	0	1	1	1	12
899	CE/2/21	GP2	18	1		1	0	0	0	0	0	0	0	0	0	1	1
900	CE/2/22	GP2	19	1	1	1	1	0	0	0	1	1	0	0	0	1	0	6
901	CE/2/23	GP2	19	1	1	1	0	0	0	0	0	0	0	0	0	0	0	10
902	CE/2/24	GP2	18				0	0	1	0	0	1	0	0	0	0	0
903	CE/2/25	GP2	19	1	4	1	0	1	0	0	0	0	0	0	0	0	0
904	CE/2/26	GP2	18				0	0	0	0	0	0	0	0	0	0	0
905	CE/2/27	GP2	18	1	1	1	0	1	0	0	0	1	0	0	1	1	1
906	CE/2/28	GP2	19	1	1	1	1	0	1	0	0	0	0	0	0	1	1
907	CE/2/29	GP2	18	1	1	1	0	0	0	0	0	0	0	0	0	0	0
908	CE/2/30	GP2	19	1	2	1	1	0	0	0	0	0	0	0	0	0	0	10
909	CE/2/31	GP2	19	1	1	1	1	0	0	0	0	0	0	0	0	1	0	6
910	CE/2/32	GP2	18	1	1	1	0	0	0	0	0	1	0	0	1	0	1	10
911	CE/2/33	GP2	19	1			0	0	0	0	0	0	0	0	0	0	0
912	CE/2/34	GP2	18	1	2	2	1	0	0	0	1	1	0	0	0	1	1	15
913	CSE/2/35	GP2	19	1	1	1	0	1	1	0	0	1	0	0	0	1	1	3
914	CSE/2/36	GP2	17	1	1	1	0	0	1	0	0	0	0	0	0	1	0
915	CSE/2/37	GP2	18	1	1	1	0	0	0	0	1	0	0	0	0	1	0	3
916	CSE/2/38	GP2	18	1	1	1	1	1	1	1	0	1	0	0	0	1	0	10
917	CSE/2/39	GP2	18	2	4	1	1	0	0	0	0	0	0	0	0	0	0	2.5
918	CSE/2/40	GP2	18	1	1	1	1	0	0	0	0	0	0	0	0	0	0	6.5
919	CSE/2/41	GP2	19	2	1	1	1	0	1	0	1	1	0	0	0	1	1	6
920	CSE/2/42	GP2	18	2	1	1	1	0	0	0	0	0	0	0	0	1	1	6
921	CSE/2/43	GP2	18	1	1	1	1	0	0	0	0	0	0	0	0	0	0	4
922	CSE/2/44	GP2	18	1	1	1			0	0	1	0	0	0	0	0	1	3
923	CSE/2/45	GP2	19	1	1	2	1	0	0	0	1	0	0	0	0	1	1	3
924	CSE/2/46	GP2	20	1	4	1	1	0	0	0	0	0	0	0	0	1	1
925	CSE/2/47	GP2	18	1	2	1	1	0	0	0	0	0	0	0	0	0	0
926	CSE/2/48	GP2	18	1	1	1	1	0	1	0	1	1	0	0	0	1	1	10
927	CSE/2/49	GP2	18	1	1	1	0	0	0	0	0	0	0	0	0	0	0	10
928	CSE/2/50	GP2	18	1	1	1	1	0	0	0	0	0	0	0	0	1	0	10
929	CSE/2/51	GP2			1	1	0	0	0	0	0	0	0	0	0	0	0	10
930	CSE/2/52	GP2	18	1	1	1	0	0	0	0	0	0	0	0	0	0	0
931	CSE/2/53	GP2	18	2	1	1	1	0	0	0	0	0	0	0	0	1	1
932	CSE/2/54	GP2	18	1	1	1	0	0	0	0	0	0	0	0	0	0	0
933	CSE/2/55	GP2	18	2	1	1	1	0	1	0	0	1	0	0	0	1	1	10000
934	CSE/2/56	GP2	18	1	1	1	1	0	1	0	0	1	0	0	0	1	1	10
935	CSE/2/57	GP2	19	1	1	1	1	0	0	0	1	0	0	0	0	0	0	7
936	CSE/2/58	GP2	19	1	1	1	1	0	0	0	0	0	0	0	0	0	0
937	CSE/2/59	GP2	19	1	1	1	1	0	0	0	1	0	0	0	0	0	0	2
938	CSE/2/60	GP2	19	1	1	1	1	0	0	0	1	1	0	0	1	1	1
939	CSE/2/61	GP2	19	1	1	1	1	0	0	0	0	1	0	0	0	1	1
940	CSE/2/62	GP2	18	1	1	1	1	0	0	0	0	0	0	0	0	1	0	15
941	CSE/2/63	GP2	19	1	1	1	1	0	0	0	0	0	0	0	0	1	0	10
942	CSE/2/64	GP2	17	1	1	1	0	0	0	0	0	0	0	0	0	1	0
943	CSE/2/65	GP2	19	1	1	1	1	1	0	0	0	0	0	0	0	1	0
944	CSE/2/66	GP2	19	1	1	1	0	0	0	0	0	0	0	0	0	1	1
945	CSE/2/67	GP2	19	2	1	1	1	1	0	0	0	0	0	0	0	1	0	5
946	CSE/2/68	GP2	18	2	1	1	0	0	1	0	1	1	0	0	0	1	1	20
947	CSE/2/69	GP2			1	2	1	0	1	0	1	1	0	0	1	1	1	0.001
948	CSE/2/70	GP2	18	1	1	1	0	0	0	0	0	0	0	0	0	0	0
949	CSE/2/71	GP2	18	1	4	1	0	0	0	0	0	0	0	0	0	0	0
950	CSE/2/72	GP2	18	1	1	1	0	0	0	0	0	0	0	0	0	0	0	800
951	CSE/2/73	GP2	19	1	1	1	1	0	0	0	0	0	0	0	0	1	1	10
952	CSE/2/74	GP2	20	1	2	1	0	0	0	0	0	0	0	0	0	0	0	6
953	CSE/2/75	GP2	19	1	1	1	0	0	0	0	0	0	0	0	0	1	1	2
954	CSE/2/76	GP2	19	2	1	1	0	0	0	0	0	0	0	0	0	1	1	2
955	CSE/2/77	GP2	19	2	1	1	1	0	0	0	0	1	0	0	0	1	1	2
956	CSE/2/78	GP2	19	2	1	1	1	0	0	0	1	1	0	0	0	1	1	2.5
957	CSE/2/79	GP2	20	1	1	2	0	0	0	0	0	0	0	0	0	0	0
958	CSE/2/80	GP2	19	1	1	1	1	1	1	1	0	1	0	0	0	1	0	7.5
959	CSE/2/81	GP2	18	1	1	1	0	0	0	0	0	0	0	0	0	0	0	1
960	CSE/2/82	GP2	18	2	1	1	1	0	0	0	0	1	0	0	0	1	1
961	CSE/2/83	GP2	18	1	1	1	1	0	1	1	0	1	0	0	0	0	0
962	CSE/2/84	GP2	19	2	5	1	1	0	1	0	1	1	0	0	0	1	1	5
963	CSE/2/85	GP2	19	1	1	1	0	0	0	0	0	0	0	0	0	0	0	1
964	CSE/2/86	GP2	20	1	1	2	1	1	1	0	1	1	0	0	0	1	1
965	CSE/2/87	GP2	18	2	1	1	1	0	1	0	1	1	0	0	0	1	0	12
966	CSE/2/88	GP2	18	1	1	1	1	0	1	0	0	1	0	0	0	0	0	10
967	CSE/2/89	GP2	18	2	1	1	1	0	0	0	1	1	0	0	0	1	1	30
968	CSE/2/90	GP2	18	1	1	1	0	0	0	0	0	1	0	0	0	1	1	3
969	IT/2/91	GP2	19	1	5	1	1	0	0	0	0	0	0	0	0	1	0
970	IT/2/92	GP2	19	1	1	1	1	0	0	0	0	0	0	0	0	1	0
971	IT/2/93	GP2	18	2	1	1	1	0	0	0	1	0	0	0	0	1	1
972	IT/2/94	GP2	19	2	1	1	1	0	0	0	0	0	0	0	0	1	0
973	IT/2/95	GP2	18	1	1	1	1	0	1	0	1	0	0	0	0	1	0
974	IT/2/96	GP2	18	2	1	1	1	0	0	0	0	0	0	0	0	1	0
975	IT/2/97	GP2	18	2	1	1	1	0	1	0	1	0	0	0	0	1	0	20
976	IT/2/98	GP2	19	2	1	1	1	0	1	0	0	1	0	0	0	1	1	5
977	IT/2/99	GP2	18	2	1	1	1	0	0	0	0	0	0	0	0	1	0	3.6
978	IT/2/100	GP2	18	1	1	1	1	0	0	0	0	0	0	0	0	1	1	2.5
979	IT/2/101	GP2	18	1	1	2	0	0	0	0	1	1	0	0	1	1	1	1
980	IT/2/102	GP2	18	2	1	2	0	0	0	0	0	0	0	0	0	1	1	2.5
981	IT/2/103	GP2	18	2	1	2	0	0	0	0	0	0	0	0	0	1	1	3.5
982	IT/2/104	GP2	18	2	1	1	0	0	0	0	1	1	0	0	0	1	1	2.4
983	IT/2/105	GP2	19	2	1	1	1	0	1	0	0	0	0	0	0	1	0	1
984	IT/2/106	GP2	18	2	1	1	1	0	1	0	1	1	0	0	0	1	0	10
985	IT/2/107	GP2	18	2	1	1	1	0	0	0	0	0	0	0	0	1	0	10
986	IT/2/108	GP2	19	1	1	1	0	0	1	0	0	1	0	0	0	1	0
987	IT/2/109	GP2	19	1	1	1	0	0	0	0	0	1	0	0	0	1	0
988	IT/2/110	GP2	19	2	1	1	0	0	0	0	0	0	0	0	0	1	1	2
989	IT/2/111	GP2	18	2	1	1	1	0	0	0	0	0	0	0	0	1	0	45
990	IT/2/112	GP2	18	2	1	1	0	0	0	0	0	0	0	0	0	1	1	8
991	IT/2/113	GP2	18	1	1	1	1	0	1	0	1	1	0	0	1	0	0
992	IT/2/114	GP2	19	1	1	1	0	0	0	0	0	0	0	0	0	0	0
993	MAE/4/115	GP2	20	1	1	1	1	0	0	0	0	0	0	0	0	0	0	1.5
994	MAE/4/116	GP2	20	1	2	1	0	0	0	0	0	0	0	0	0	0	0	5
995	MAE/4/117	GP2	19	1	1	1	0	0	0	0	0	0	0	0	0	0	0	5
996	MAE/4/118	GP2	19	1	1	2	1	1	1	0	1	1	0	0	0	1	0	5
997	MAE/4/119	GP2	19	1	1	1	1	0	0	0	1	0	0	0	0	1	1	5
998	MAE/4/120	GP2	19	1	5	1	1	0	1	0	0	1	0	0	0	0	0	10
999	MAE/4/121	GP2	20	1	1	1	1	0	0	0	0	0	0	0	0	1	1	1.5
1000	MAE/4/122	GP2	20	1	1	1	1	0	0	0	0	0	0	0	0	1	1	1.5
1001	MAE/4/123	GP2	20	1	1	1	1	0	0	0	0	0	0	0	0	1	0	50
1002	MAE/4/124	GP2	20	1	1	1	1	0	0	0	0	0	0	0	0	0	0	5
1003	MAE/4/125	GP2	21	1	1	2	0	0	0	0	1	0	0	0	0	0	0	1.5
1004	MAE/4/126	GP2	21	1	1	2	0	0	0	0	1	0	0	0	0	0	0	4.5
1005	MAE/4/127	GP2	20	1	1	1	0	0	0	0	1	0	0	0	0	0	0	0.5
1006	MAE/4/128	GP2	20	1	1	1	1	0	0	0	1	0	0	0	0	1	1	2
1007	MAE/4/129	GP2	20	1	1	1	1	0	0	0	1	1	0	0	0	1	0	3
1008	MAE/4/130	GP2	21	1	1	2	1	0	0	0	0	1	0	0	0	1	0	3
1009	MAE/4/131	GP2	20	1	1	1	0	0	1	0	1	0	0	0	0	1	1	2
1010	MAE/4/132	GP2	20	1	1	1	1	0	0	0	1	0	0	0	0	1	1	3
1011	ECE/4/133	GP2	19	1	1	1	0	0	0	0	0	0	0	0	0	1	0	20
1012	ECE/4/134	GP2	19	1	1	1	1	0	0	0	1	0	0	0	0	1	0	3.5
1013	ECE/4/135	GP2	20	1	1	2	1	0	0	0	1	0	0	0	0	1	1	1
1014	ECE/4/136	GP2	20	1	1	1	0	0	0	0	0	0	0	0	0	1	0	10
1015	ECE/4/137	GP2	19	1	1	1	1	0	0	0	0	0	0	0	0	1	1	5
1016	ECE/4/138	GP2	19	2	4	1	1	0	1	0	1	1	0	0	0	1	0	7
1017	ECE/4/139	GP2	19	1	1	1	0	0	0	0	0	0	0	0	0	1	0	1
1018	ECE/4/140	GP2	19	1	1	1	0	0	0	0	0	0	0	0	0	1	0	1
1019	ECE/4/141	GP2	19	2	1	1	1	1	1	0	1	1	0	0	0	1	1	5
1020	ECE/4/142	GP2	19	1	1	1	1	0	0	0	0	0	0	0	0	0	0	4
1021	ECE/4/143	GP2	19	1	2	1	1	0	1	0	1	0	0	0	0	1	0	4
1022	ECE/4/144	GP2	19	2	1	1	0	0	0	0	0	0	0	0	0	1	1	1
1023	ECE/4/145	GP2	19	1	1	1	0	0	0	0	0	0	0	0	0	0	0
1024	ECE/4/146	GP2	19	1	1	1	1	1	1	0	0	0	0	0	0	0	0	14
1025	ECE/4/147	GP2	20	1	1	1	1	1	1	0	0	0	0	0	0	0	0	4
1026	ECE/4/148	GP2	21	1	1	2	1	1	1	0	1	1	0	0	0	1	0	4.8
1027	ECE/4/149	GP2	20	1	1	1	0	0	0	0	0	0	0	0	0	1	1	4.4
1028	ECE/4/150	GP2	20	1	1	1	0	0	0	0	0	0	0	0	0	0	0	18
1029	MAE/4/151	GP2	21	1	1	1	0	0	0	0	0	0	0	0	0	0	0	6
1030	MAE/4/152	GP2	20	1	1	1	0	0	1	0	1	0	0	0	0	0	0	2
1031	MAE/4/153	GP2	21	1	1	2	0	0	0	0	0	0	0	0	0	0	1	0.7
1032	MAE/4/154	GP2	20	1	1	1	0	0	0	0	0	0	0	0	0	1	1	1
1033	MAE/4/155	GP2	18	1	2	1	0	0	0	0	0	0	0	0	0	0	0	1
1034	MAE/4/156	GP2	19	1	1	1	1	0	0	0	0	0	0	0	0	1	0	4
1035	MAE/4/157	GP2	20	1	1	1	1	0	0	0	0	0	0	0	0	1	0	3
1036	MAE/4/158	GP2	19	1	1	1	1	0	0	0	0	0	0	0	0	1	1	3
1037	MAE/4/159	GP2	21	1		1	0	0	0	0	0	0	0	0	0	1	1	4.4
1038	MAE/4/160	GP2	20	1		1	1	0	1	1	1	0	0	0	0	1	0	1
1039	MAE/4/161	GP2	19	1		1	0	0	0	0	0	0	0	0	0	0	1	1
1040	MAE/4/162	GP2	19	1	1	1	1	0	0	0	1	0	0	0	0	1	1	5
1041	MAE/4/163	GP2	20	1	4	1	1	0	1	0	1	1	0	0	0	1	1	100
1042	MAE/4/164	GP2	20	1	1	1	1	0	0	0	1	0	0	0	1	1	0	1
1043	MAE/4/165	GP2	19	1	1	1	0	0	0	0	0	0	0	0	0	1	1	4
1044	MAE/4/166	GP2	20	1	1	1	1	0	0	0	0	0	0	0	0	0	0	1.5
1045	MAE/4/167	GP2	19	1	1	1	0	0	0	0	0	0	0	0	0	0	0	5
1046	MAE/4/168	GP2	21	1	2	1	0	0	0	0	0	0	0	0	0	1	1	3.5
1047	MAE/4/169	GP2	20	1	1	1	1	0	0	0	1	0	0	0	0	1	0	1
1048	MAE/4/170	GP2	18	1	1	1	0	0	0	0	0	0	0	0	0	1	1	4
1049	MAE/4/171	GP2	20	1	1	1	0	0	0	0	0	0	0	0	0	1	1	1
1050	MAE/4/172	GP2	20	1	1	1	0	0	0	0	0	0	0	0	0	0	0	30
1051	MAE/4/173	GP2	20	1	1	1	1	0	0	0	1	0	0	0	0	1	1	11
1052	MAE/4/174	GP2	20	1	1	1	1	0	1	0	1	1	0	0	1	1	1	4
1053	MAE/4/175	GP2	19	1	1	1	1	0	1	0	0	0	0	0	0	1	1	7.5
1054	MAE/4/176	GP2	20	1	1	2	0	0	0	0	0	0	0	0	0	0	0	2
1055	MAE/4/177	GP2	20	1	1	1	0	0	0	0	0	1	0	0	0	1	1	40
1056	MAE/4/178	GP2	19	1	1	1	0	0	0	0	0	0	0	0	0	0	0	1
1057	MAE/4/179	GP2	21	1	1	1	0	0	0	0	0	0	0	0	0	0	0	3.5
1058	MAE/4/180	GP2	19	1	4	1	1	0	0	0	0	0	0	0	0	0	0	1
1059	MAE/4/181	GP2	21	1	1		1	0	0	0	1	0	0	0	0	1	1	3
1060	MAE/4/182	GP2	21	1	1	1	1	0	1	0	0	1	0	1	0	0	1	1
1061	MAE/4/183	GP2	21	1	1	2	1	0	1	0	1	1	0	0	1	1	1	1
1062	MAE/4/184	GP2	19	1	1	1	1	0	0	0	1	1	0	0	0	1	1	1
1063	MAE/4/185	GP2	20	1	1	1	1	0	1	0	1	0	0	0	0	1	1	200000
1064	MAE/4/186	GP2	19	1	1	1	0	0	0	0	0	0	0	0	0	1	1	1
1065	MAE/4/187	GP2	20	1	1	2	1	0	1	0	0	0	0	0	0	1	1	1
1066	MAE/4/188	GP2	21	1	1	1	1	0	0	0	0	0	0	0	0	1	1	3
1067	MAE/4/189	GP2	19	1	1	1	1	0	0	0	0	0	0	0	0	1	1	1
1068	MAE/4/190	GP2	21	1	1	1	0	0	0	0	0	0	0	0	0	1	0
1069	MAE/4/191	GP2	20	1	1	1	0	0	0	0	0	0	0	0	0	0	0	12
1070	MAE/4/192	GP2	18	1	3	1	1	0	0	0	1	1	0	0	0	1	0	2
1071	MAE/4/193	GP2	20	1	1	1	1	1	1	0	1	0	0	0	0	1	0	1
1072	MAE/4/194	GP2	20	1	1	1	0	1	1	0	1	1	0	0	0	1	1	1
1073	MAE/4/195	GP2	18	1	1	1	1	0	0	0	0	0	0	0	0	1	0	4
1074	MAE/4/196	GP2	19	1	1	1	0	0	0	0	0	0	0	0	0	0	0	2.5
1075	MAE/4/197	GP2	21	1	1	1	0	0	0	0	1	1	0	0	0	1	1	10
1076	MAE/4/198	GP2	19	1	1	1	1	0	0	0	0	0	0	0	0	1	0	4
1077	MAE/4/199	GP2	21	1	1	1	1	1	1	0	1	0	0	0	0	1	1	1
1078	CSE/2/200	GP2	18	1	R	1	0	0	0	0	0	1	0	0	1	0	1	2
1079	CSE/2/201	GP2	21	1	1	1	0	0	0	0	0	0	0	0	0	0	0	5
1080	CSE/2/202	GP2	19	1	2	1	1	0	0	0	0	0	0	0	0	0	0	3
1081	CSE/2/203	GP2	19	1	1	2	1	0	0	0	0	0	1	0	0	1	0	3
1082	CSE/2/204	GP2	19	1	2	1	0	0	0	0	0	0	0	0	0	0	0
1083	CSE/2/205	GP2	19	1	R	1	1	0	0	0	0	0	0	0	0	1	1	10
1084	CSE/2/206	GP2	19	1	4	2	1	0	0	0	0	0	0	0	0	0	0	10
1085	CSE/2/207	GP2	20	1	1	2	0	0	0	0	0	0	0	0	0	0	0	6
1086	CSE/2/208	GP2	19	1		1	1	0	1	0	0	1	0	0	0	1	0	15
1087	CSE/2/209	GP2	18	1	1	1	0	0	0	0	0	0	0	0	0	0	0	2
1088	CSE/2/210	GP2	19	1	1	1	0	0	0	0	0	0	0	0	0	1	1	15
1089	CSE/2/211	GP2	20	1	1	2	1	0	0	0	0	0	0	0	0	0	0	5
1090	CSE/2/212	GP2	20	1	1	1	1	0	0	0	0	0	0	0	0	1	1	2.5
1091	CSE/2/213	GP2	17	1	1	2	1	0	0	0	1	1	0	0	0	1	1	2
1092	CSE/2/214	GP2	19	1	1	1	0	0	0	0	0	0	0	0	0	0	0	8
1093	CSE/2/215	GP2	19	1	1	1	1	0	0	0	0	0	0	0	0	0	0	3
1094	CSE/2/216	GP2	19	1	1	1	0	0	0	0	0	0	0	0	0	0	0	8
1095	CSE/2/217	GP2	18	1	1	1	0	0	0	0	0	0	0	0	0	0	0
1096	CSE/2/218	GP2	18	1	1	1	0	0	0	0	0	0	0	0	0	1	1	10
1097	CSE/2/219	GP2	18	1	1	1	0	0	0	0	0	0	0	0	0	0	0	30
1098	CSE/2/220	GP2	19	1	1	1	0	0	0	0	0	0	0	0	0	0	0	3
1099	CSE/2/221	GP2	19	1	4	1	0	0	0	0	0	0	0	0	0	0	0	2.8
1100	CSE/2/222	GP2	18	1	1	1	0	0	0	0	0	0	0	0	0	0	0	2.4
1101	CSE/2/223	GP2	20	1	1	1	0	0	0	0	0	0	0	0	0	0	0	12
1102	CSE/2/224	GP2	19	1	1	1	0	0	0	0	0	0	0	0	0	0	0
1103	CSE/2/225	GP2	18	1		1	0	0	0	0	0	0	0	0	0	0	0
1104	CSE/2/226	GP2	19	1			0	0	0	0	0	0	0	0	0	0	0
1105	CSE/2/227	GP2	18	1		1	1	0	0	0	0	0	0	0	0	1	1
1106	CSE/2/228	GP2	19	1	1	1	0	0	0	0	0	0	0	0	0	1	1
1107	CSE/2/229	GP2	18	1	1	1	1	0	0	0	0	0	0	0	0	1	1	2.5
1108	CSE/2/230	GP2	19	1	1	1	1	0	0	0	0	0	0	0	0	1	1	2.5
1109	CSE/2/231	GP2	19	2	1	1	0	0	1	0	0	0	0	0	0	0	0	2
1110	CSE/2/232	GP2	18	1		1	1	0	0	0	0	0	0	0	0	0	0	5
1111	CSE/2/233	GP2	18	1	1	1	1	0	1	0	1	0	0	0	0	1	1
1112	CSE/2/234	GP2	19	2	1	1	0	1	1	0	1	0	0	0	0	1	0
1113	CSE/2/235	GP2	18	1	1	1	0	0	1	0	1	0	0	0	1	1	1	2.5
1114	CSE/2/236	GP2	18	1	1	1	0	0	1	0	0	1	0	0	0	1	1	7
1115	CSE/2/237	GP2	18	1	1	1	1	0	0	0	0	0	0	0	0	0	0	2
1116	CSE/2/238	GP2	18	1		1	1	0	0	0	0	0	0	0	0	0	0	10
1117	CSE/2/239	GP2	18	2	1	2	0	0	0	0	0	0	0	0	0	0	0	2
1118	CSE/2/240	GP2	17	1	1	1	1	0	1	0	1	1	0	0	1	1	1
1119	CSE/2/241	GP2	19	1	1	2	0	0	0	0	0	0	1	0	0	0	0	1
1120	CSE/2/242	GP2	18	1	1	1	1	0	0	0	0	0	0	0	0	1	1	12
1121	CSE/2/243	GP2	18	1	1	1	1	0	0	0	0	1	0	0	0	1	0
1122	CSE/2/244	GP2	18	1	1	1	0	0	0	0	0	0	0	0	0	0	0	5
1123	CSE/2/245	GP2	18	1	1	1	0	0	0	0	0	1	0	0	0	0	0	4
1124	CSE/2/246	GP2	17	1	1	1	1	0	0	0	0	0	0	0	0	0	0	5
1125	CSE/2/247	GP2	18	1	1	1	1	0	0	0	1	1	0	0	0	1	1	6
1126	CSE/2/248	GP2	19	1		1	1	0	0	0	0	0	0	0	0	0	0	0.84
1127	NENO/ASET/249	GP2	19	1	1	1	1	0	1	0	0	0	0	0	1	0	1	5
1128	NENO/ASET/250	GP2	19	1	1	1	0	0	0	0	0	1	0	0	1	0	1	5
1129	NENO/ASET/251	GP2	19	1	1	1	0	0	0	0	0	1	0	0	0	1	1	5
1130	NENO/ASET/252	GP2	19	1	1	1	1	0	1	0	0	0	0	0	1	1	1	4
1131	NENO/ASET/253	GP2	21	1	1	1	0	0	0	0	1	0	0	0	1	1	0
1132	NENO/ASET/254	GP2	18	1	1	1	0	0	1	0	0	0	0	0	0	0	0	11
1133	NENO/ASET/255	GP2	18	1	1	1	0	0	0	0	1	1	0	0	1	0	0	5
1134	NENO/ASET/256	GP2	18	1	1	1	0	0	1	0	0	0	0	0	1	1	1	6
1135	NENO/ASET/257	GP2	18	1	1	1	0	0	0	0	1	1	0	0	1	1	1	5
1136	NENO/ASET/258	GP2	20	1	1	1	0	0	0	0	1	1	0	0	0	1	1	10
1137	NENO/ASET/259	GP2	18	1	1	1	0	0	0	0	0	0	0	0	1	1	0	11
1138	NENO/ASET/260	GP2	18	1	2	1	1	0	1	0	1	0	0	0	0	0	1	5
1139	NENO/ASET/261	GP2	18	1	1	1	0	0	0	0	0	0	0	0	0	0	0	11
1140	NENO/ASET/262	GP2	18	1	1	1	0	0	1	0	0	0	0	0	0	0	0	2
1141	NENO/ASET/263	GP2	19	1	1	1	0	0	1	0	1	1	0	0	1	0	1	10
1142	NENO/ASET/264	GP2	19	1	1	1	1	0	1	0	1	1	0	0	0	1	1	2
1143	NENO/ASET/265	GP2	19	1	1	1	1	0	0	0	1	1	0	0	0	1	1	10
1144	NENO/ASET/266	GP2	19	1	1	1	0	0	1	0	1	0	0	0	0	0	1	8
1145	NENO/ASET/267	GP2	20	1	1	1	0	0	0	0	0	0	0	0	0	1	1	4
1146	NENO/ASET/268	GP2	20	1	1	1	1	0	0	0	1	1	0	0	0	1	0	5
1147	NENO/ASET/269	GP2	20	1	1	2	1	0	1	0	0	1	0	0	0	1	0	9
1148	NENO/ASET/270	GP2	21	1	1	1	0	0	0	0	0	0	0	0	0	0	0	9
1149	NENO/ASET/271	GP2	20	1	1	1	1	0	1	0	0	1	0	0	0	1	0	8
1150	NENO/ASET/272	GP2	18	1	2	1	0	0	0	0	0	1	0	0	0	1	0	2
1151	NENO/ASET/273	GP2	20	1	1	2	1	0	0	0	1	1	0	0	0	1	1	5
1152	NENO/ASET/274	GP2	21	1	1	1	0	0	0	0	0	1	0	0	0	0	1	11
1153	NENO/ASET/275	GP2	20	1	1	1	0	0	0	0	1	1	0	0	0	0	0	5
1154	NENO/ASET/276	GP2	20	1	1	1	1	1	0	0	0	0	0	0	0	0	0	5
1155	NENO/ASET/277	GP2	20	1	1	2	0	0	0	0	0	0	0	0	0	0	0	5
1156	NENO/ASET/278	GP2	20	1	1	1	0	0	0	0	0	0	0	0	0	0	0	5
1157	NENO/ASET/279	GP2	20	1	1	1	0	0	1	0	1	1	0	0	1	1	1	5
1158	NENO/ASET/280	GP2	20	1	1	1	1	0	1	0	0	0	0	0	0	1	0	0.5
1159	NENO/ASET/281	GP2	20	1	1	1	0	0	1	0	1	1	0	0	0	1	1	5
1160	NENO/ASET/282	GP2	20	1	1	1	1	0	0	0	1	1	0	0	1	0	1
1161	NENO/ASET/283	GP2	20	1	2	2	0	0	1	0	1	1	0	0	0	0	0	2
1162	NENO/ASET/284	GP2	20	1	1	2	0	0	0	0	1	1	0	0	0	0	0
1163	NENO/ASET/285	GP2	20	1	2	1	1	0	0	0	1	1	0	0	1	1	1	5
1164	NENO/ASET/286	GP2	19	1	1	2	1	0	0	0	1	1	0	0	1	1	1	5
1165	NENO/ASET/287	GP2	18	1	2	1	1	0	0	0	1	1	0	0	0	1	0	10
1166	NENO/ASET/288	GP2	18	1	2	1	1	0	0	0	1	1	0	0	0	1	0	1.8
1167	NENO/ASET/289	GP2	18	1	2	2	1	0	0	0	0	1	0	0	0	0	1	0.5
1168	NENO/ASET/290	GP2	18	1	2	2	0	0	0	0	0	0	0	0	0	0	0	11
1169	NENO/ASET/291	GP2	19	1	2	1	1	0	0	0	1	0	0	0	0	0	0	8
1170	NENO/ASET/292	GP2	19	1	1	1	1	0	0	0	1	0	0	0	0	0	1	20
1171	NENO/ASET/293	GP2	20	2	1	1	0	0	0	0	1	0	0	0	1	0	1
1172	NENO/ASET/294	GP2	18	1	2	1	1	1	0	0	1	1	0	0	0	1	1	6
1173	NENO/ASET/295	GP2	18	1	2	1	0	0	0	0	0	0	0	0	0	0	0	5
1174	NENO/ASET/296	GP2	18	1	1	1	1	1	1	0	0	0	0	0	0	1	1	5
1175	NENO/ASET/297	GP2	19	1	1	1	0	0	0	0	1	0	0	0	1	0	1	6
1176	NENO/ASET/298	GP2	18	1	1	1	0	0	1	0	0	0	0	0	1	1	0	5
1177	NENO/ASET/299	GP2	18	1	1	1	0	0	1	0	1	1	0	0	0	0	0	8
1178	NENO/ASET/300	GP2	18	1	1	1	1	0	1	0	0	0	0	0	0	0	0	5
1179	NENO/ASET/301	GP2	18	1	1	1	0	0	1	0	1	1	0	0	1	1	1	5
1180	NENO/ASET/302	GP2	18	1	1	1	1	0	0	0	1	1	0	0	0	0	0
1181	NENO/ASET/303	GP2	18	1	1	1	0	0	1	0	1	0	0	0	0	0	0
1182	NENO/ASET/304	GP2	20	1	1	1	0	1	1	0	0	0	0	0	0	0	0	5
1183	NENO/ASET/305	GP2	19	1	1	1	0	0	1	0	0	0	0	0	0	0	0	5
1184	NENO/ASET/306	GP2	21	1	1	1	0	0	0	0	1	1	0	0	0	0	0	0.05
1185	NENO/ASET/307	GP2	20	1	1	1	1	0	1	0	0	0	0	0	1	0	1	5
1186	ASE/CE/2/308	GP2	19	1	1	1	1	0	0	0	1	1	0	0	0	1	0	3
1187	ASE/CE/2/309	GP2	18	1	1	1	0	0	1	0	0	1	0	0	0	0	0	3
1188	ASE/CE/2/310	GP2	18	1	1	1	0	0	1	0	0	1	0	0	0	1	0	6
1189	ASE/CE/2/311	GP2	18	1	1	1	0	0	1	0	1	0	0	0	1	0	1	3
1190	ASE/CE/2/312	GP2	18	1	1	1	0	0	1	0	0	0	0	0	1	1	1	2.5
1191	ASE/CE/2/313	GP2	18	1	1	1	0	0	0	0	1	1	0	0	0	0	0	5
1192	ASE/CE/2/314	GP2	18	1	1	1	0	0	0	0	1	1	0	0	1	1	1	5
1193	ASE/CE/2/315	GP2	20	1	1	1	0	0	1	0	0	0	0	0	0	0	1	3.5
1194	ASE/CE/2/316	GP2	19	1	1	1	0	0	0	0	1	0	0	0	0	1	1	3
1195	ASE/CE/2/317	GP2	18	1	1	1	0	0	1	0	0	0	0	0	0	1	0	3
1196	ASE/CE/2/318	GP2	20	1	1	1	1	0	1	1	1	1	0	0	1	1	1	8
1197	ASE/CE/2/319	GP2	18	1	1	1	0	0	0	0	0	1	0	0	0	1	1	6.25
1198	ASE/CE/2/320	GP2	17	1	1	1	1	0	0	0	0	1	0	0	0	0	0	2.5
1199	ASE/CE/2/321	GP2	19	1	1		1	0	0	0	0	0	0	0	0	0	0
1200	ASE/CE/2/322	GP2	19	1	2	1	0	0	0	0	0	0	0	0	0	0	1
1201	ASE/CE/2/323	GP2	18	1	2	1	1	0	0	0	1	0	0	0	0	1	0	25
1202	ASE/CE/2/324	GP2	19	1	1	2	0	0	0	0	0	0	0	0	0	0	0	0.1
1203	ASE/CE/2/325	GP2	18	1		1	1	0	1	0	1	0	0	0	1	1	0	15
1204	ASE/CE/2/326	GP2	19	1	1	1	0	0	0	0	0	0	0	0	0	0	0	12
1205	ASE/CE/2/327	GP2	17	1	1	1	1	0	0	0	1	1	0	0	1	1	0	3
1206	ASE/CE/2/328	GP2	18	1	1	1	0	0	0	0	0	0	0	0	0	1	1	12
1207	ASE/CE/2/329	GP2	18	1	1	1	1	0	0	0	0	0	0	0	0	1	1	6
1208	ASE/CE/2/330	GP2	18	1		1	0	0	0	0	0	0	0	0	0	0	0	30
1209	ASE/CE/2/331	GP2	19	1		1	1	0	1	0	0	0	0	0	0	0	0	50
1210	ASE/CE/2/332	GP2	19	1	1	2	0	0	0	0	0	0	0	0	0	0	0	6
1211	ASE/CE/2/333	GP2	19	1	1	2	0	0	0	0	0	1	0	0	0	0	0	2
1212	ASE/CE/2/334	GP2	19	1	1	1	0	0	1	0	0	0	0	0	0	1	1
1213	ASE/CE/2/335	GP2	19	1	1	2	0	0	0	0	0	0	0	0	0	0	0	4
1214	ASE/CE/2/336	GP2	19	1	2	1	1	0	0	0	0	0	0	0	0	1	0	2
1215	ASE/CE/2/337	GP2	19	1	1	1	0	0	0	0	1	1	0	0	0	0	0	4
1216	ASE/CE/2/338	GP2	19	1	2	1	1	0	0	0	0	0	0	0	0	1	1	3
1217	ASE/CE/2/339	GP2	18	1	1	1	1	0	1	0	1	0	0	0	0	1	1	3
1218	MAE/2/340	GP2	20	1	1	1	0	0	0	0	0	0	0	0	0	0	0	7
1219	MAE/2/341	GP2	20	1	1	1	0	0	0	0	0	0	0	0	0	0	0	4.5
1220	MAE/2/342	GP2	19	1	2	1	0	0	0	0	0	0	0	0	0	0	0	8.5
1221	MAE/2/343	GP2	19	1	1	1	1	0	1	1	0	0	0	0	0	1	1	5.5
1222	MAE/2/344	GP2	19	1	1	1	1	0	1	1	1	1	0	0	0	1	1	5.5
1223	CSE/2/345	GP2	19	1	1	1	0	0	0	0	0	0	0	0	0	0	0	0.75
1224	CSE/8/346	GP2	23	1	5	1	0	0	0	0	0	0	0	0	0	0	0	2
1225	CSE/8/347	GP2	21	1	1	1	1	1	1	0	0	0	0	0	0	1	0	5
1226	CSE/8/348	GP2	22	1	1	1	0	0	1	0	0	0	0	0	0	1	0	15
1227	CSE/6/349	GP2	21	1	4	1	1	0	0	0	0	0	0	0	0	1	0	8
1228	2CSC9X/350	GP2	18	2	1	2	1	0	0	0	0	0	0	0	0	0	0	3
1229	2CSC9X/351	GP2	18	1	1	1	0	0	0	0	0	0	0	0	0	0	0	3.5
1230	2CSC9X/352	GP2	18	1	1	1	1	0	0	0	1	0	0	0	0	1	1	4
1231	2CSC9X/353	GP2	18	1	2	1	0	0	0	0	0	0	0	0	0	0	0
1232	2CSC9X/354	GP2	20	1	1	1	1	0	0	0	1	0	0	0	0	1	1	4
1233	2CSC9X/355	GP2	17	1	1	1	1	0	0	0	0	0	0	0	0	0	0	3.5
1234	2CSC9X/356	GP2	18	1	1	1	0	0	1	1	0	1	0	0	0	1	1
1235	2CSC9X/357	GP2	19	2	1	1	1	0	1	0	1	0	0	0	0	1	1	10
1236	2CSC9X/358	GP2	18	2	1	1	1	0	0	0	0	0	0	0	0	0	0
1237	2CSC9X/359	GP2	19	2	1	1	1	0	0	0	0	0	0	0	0	0	0
1238	2CSC9X/360	GP2	18	1	1	1	0	0	0	0	1	0	0	0	0	1	1
1239	2CSC9X/361	GP2	18	1	1	1	0	0	1	0	0	0	0	0	0	1	1
1240	2CSC9X/362	GP2	20	1	1	1	0	0	0	0	1	1	0	0	0	0	1
1241	2CSC9X/363	GP2	18	1	1	1	0	0	0	0	0	0	0	0	0	1	1
1242	2CSC9X/364	GP2	18	1	4	1	1	0	1	0	0	0	0	0	0	1	1
1243	2CSC9X/365	GP2	18	2	1	1	1	0	0	0	0	0	0	0	0	1	1
1244	2CSC9X/366	GP2	19	2	1	1	1	0	0	0	1	0	0	0	0	1	0
1245	2CSC9X/367	GP2	19	1	1	1	0	0	0	0	0	0	0	0	0	0	0	5
1246	2CSC9X/368	GP2	18	1	1	1	1	0	0	0	0	0	0	0	0	0	0
1247	2CSC9X/369	GP2	18	1	1	1	0	0	0	0	0	0	0	0	0	0	0	5
1248	2CSC9X/370	GP2	19	1	2	1	1	0	0	0	0	0	0	0	0	1	1	6
1249	2CSC9X/371	GP2	19	1	2	1	0	0	0	0	0	0	0	0	0	1	1
1250	2CSC9X/372	GP2	18	1		1	1	0	0	0	1	1	0	0	1	1	1
1251	2CSC9X/373	GP2	18	2	1	1	1	0	0	0	0	0	0	0	0	0	0
1252	2CSC9X/374	GP2	18	1	1	1	1	0	0	0	0	0	0	0	0	0	0	11
1253	2CSC9X/375	GP2	19	2	2	1	1	0	0	0	0	0	0	0	0	0	0
1254	2CSC9X/376	GP2	18	1	1	1	0	0	0	0	0	0	0	0	0	0	0	11
1255	2CSC9X/377	GP2	18	1	1	1	0	0	0	0	0	0	0	0	0	0	0	10
1256	2CSC9X/378	GP2	18	1	1	1	0	0	0	0	0	0	0	0	0	1	1	20
1257	2CSC9X/379	GP2	18	2	1	1	1	0	0	0	1	1	0	0	0	1	1	12
1258	2CSC9X/380	GP2	19	2	1	1	1	0	0	0	0	0	0	0	0	1	0
1259	2CSC9X/381	GP2	21	1	4	1	1	0	1	0	0	1	0	0	0	1	1
1260	BTM/8/382	GP2	18	2	1	1	0	0	0	0	0	0	0	0	0	0	0
1261	BTEEE/8/383	GP2	18	1	1	1	1	0	0	0	0	0	0	0	0	1	0
1262	BTEEE/2/384	GP2	22	1	1	1	1	0	1	0	0	1	0	0	0	1	0	1
1263	MCOM/4/385	GP2	20	1	1	1	0	0	0	0	0	0	0	0	0	1	1	9
1264	BJMC/4/386	GP2	22	1	1	1	1	1	1	0	1	0	0	0	0	1	1	3
1265	BTMAE/4/387	GP2	19	2	1	1	1	0	0	0	1	0	0	0	0	0	0	12
1266	MAE/6/388	GP2	19	2	1	1	1	0	0	0	0	0	0	0	0	1	1	12
1267	BTM/6/389	GP2	21	1	1	2	0	0	0	0	0	0	0	0	0	0	0	16
1268	MAE/6/390	GP2	22	1		1	1	0	0	0	0	0	0	0	0	0	0	12
1269	MAE/6/391	GP2	21	1	1	1	1	0	0	0	0	0	0	0	0	1	1	4
1270	MAE/6/392	GP2	20	1	1	2	0	0	0	0	0	0	0	0	0	0	0	8
1271	MAE/6/393	GP2	21	1	1	1	0	0	0	0	0	0	0	0	0	1	0	1.75
1272	FD/6/394	GP2	21	1	1	2	1	0	0	0	0	0	0	0	0	1	0	3.5
1273	FT/6/395	GP2	21	1	1	1	0	0	0	0	0	0	0	0	0	0	0
1274	ASPESS/6/396	GP2	21	2	1	1	1	0	1	0	1	0	0	0	0	1	1	10
1275	MBA/4/397	GP2	22	2	1	1	0	0	0	0	1	0	0	0	0	1	1	8
1276	BTMTAE/6/398	GP2	21	1	1		1	0	1	0	0	1	0	0	0	1	1	5
1277	BTCIV/2/399	GP2	26	1	1	1	0	0	0	0	0	0	0	0	0	0	0	40
1278	BTECE/6/400	GP2	22	2	1	1	1	0	1	0	0	1	0	0	0	0	0	9
1279	MSW/2/401	GP2	23	2	2	1	1	0	0	0	0	0	0	0	0	0	0	8
1280	BSP/2/402	GP2	18	2	1	1	1	0	0	0	1	0	0	0	0	1	1
1281	BSP/2/403	GP2	19	2	6	1	1	0	0	0	0	0	0	0	0	0	0
1282	AIS/6/404	GP2	18	2	4	1	1	0	0	0	1	0	0	0	0	1	1
1283	AIS/6/405	GP2	18	2	1	1	1	0	0	0	0	0	0	0	0	1	1
1284	AIS/6/406	GP2	18	2	4	1	1	0	0	0	0	0	0	0	0	0	0
1285	AIS/6/407	GP2	18	2	1	1	1	0	0	0	0	1	0	0	0	1	0
1286	AIS/6/408	GP2	18	1	1		0	0	0	0	0	0	0	0	0	1	0
1287	AIS/6/409	GP2	19	2	1	1	0	0	0	0	0	0	0	0	0	1	1
1288	AIS/6/410	GP2	18	2	1	1	0	0	0	0	0	0	0	0	0	0	0
1289	AIS/6/411	GP2	18	2	1	1	1	0	0	0	0	0	0	0	0	1	0	250
1290	AIS/6/412	GP2	18	1			0	0	0	0	0	0	0	0	0	0	0
1291	AIS/6/413	GP2	19	2	1	1	1	0	1	0	0	1	0	0	0	1	0
1292	MTPS/2/414	GP2	21	1	1	1	1	1	1	1	0	1	0	0	0	0	1	2.5
1293	MTPS/2/415	GP2	23	1	2	1	1	0	0	0	0	0	0	0	0	0	0	12
1294	MTPS/2/416	GP2	22	1	1	1	0	0	0	0	1	1	0	0	0	0	0	250
1295	MTPS/2/417	GP2	23	2	1	1	1	0	1	0	0	1	0	0	0	1	1	20
1296	MTPS/2/418	GP2	22	2	1	1	0	0	0	0	0	0	0	0	0	1	1	15
1297	MTPS/2/419	GP2	23	1	2	1	0	0	0	0	0	0	0	0	0	0	0	2.5
1298	MTPS/2/420	GP2	23	1	2	2	1	0	0	0	1	1	0	0	0	1	1	2
1299	MTPS/2/421	GP2	22	1	1	2	0	0	0	0	0	0	0	0	0	0	0	3
1300	MTPS/2/422	GP2	23	2	1	1	1	0	0	0	1	0	0	0	1	1	1	4
1301	MTPS/2/423	GP2	22	2	1	1	1	0	0	0	1	0	0	0	1	1	1	6
1302	MTPS/2/424	GP2	24	1	4	1	1	0	0	0	1	0	0	0	1	1	1	9.5
1303	MTPS/2/425	GP2	21	1	1	2	1	0	0	0	0	0	0	0	0	0	0	16
1304	MAEASE/2/426	GP2	19	2	1	1	1	0	1	0	1	1	0	0	1	1	1	8
1305	MAEASE/2/427	GP2	17	1	1	1	0	0	0	0	0	0	0	0	0	0	0	10
1306	MAEASE/2/428	GP2	19	1	1	1	0	0	0	0	0	0	0	0	0	0	0	10
1307	MAEASE/2/429	GP2	19	1	1	1	0	0	0	0	0	0	0	0	0	0	0	10
1308	MAEASE/2/430	GP2	17	1	1	1	0	0	0	0	0	0	0	0	0	0	0	11
1309	MAEASE/2/431	GP2	17	1	2	1	0	0	0	0	0	0	0	0	0	0	0	11
1310	MAEASE/2/432	GP2	17	1	1	1	0	0	0	0	0	0	0	0	0	0	0	6
1311	MAEASE/2/433	GP2	17	1	1	1	0	0	0	0	0	0	0	0	0	0	0	5
1312	MAEASE/2/434	GP2	17	1	1	1	0	0	0	0	0	0	0	0	0	0	0	15
1313	MAEASE/2/435	GP2	17	1	1	1	0	0	0	0	0	0	0	0	0	0	0	20
1314	MAEASE/2/436	GP2	17	1	1	1	0	0	0	0	0	0	0	0	0	0	0	11
1315	MAEASE/2/437	GP2	19	2	2	1	0	0	0	0	0	0	0	0	0	0	0	9
1316	MAEASE/2/438	GP2	17	1	1	1	0	0	0	0	0	0	0	0	0	0	0	9
1317	MAEASE/2/439	GP2	17	1	1	1	0	0	0	0	0	0	0	0	0	0	0	8
1318	MAEASE/2/440	GP2	17	1	1	1	0	0	0	0	0	0	0	0	0	0	0	9
1319	MAEASE/2/441	GP2	17	1	1	1	0	0	0	0	0	0	0	0	0	0	0	10
1320	MAEASE/2/442	GP2	17	1	1	1	0	0	0	0	0	0	0	0	0	0	0	8
1321	MAEASE/2/443	GP2	20	2	1	1	0	0	0	0	0	0	0	0	0	0	0	6
1322	MAEASE/2/444	GP2	17	1	1	1	0	0	0	0	0	0	0	0	0	0	0	5
1323	BTMAE/2/445	GP2	17	1	1	1	0	0	0	0	0	0	0	0	0	0	0	7
1324	BTMAE/2/446	GP2	19	2			0	0	0	0	0	0	0	0	0	0	0	9
1325	MAEASE/2/447	GP2	17	1	3	1	0	0	0	0	0	0	0	0	0	0	0	9
1326	MAEASE/2/448	GP2	19	2	3	1	1	0	0	0	1	1	0	0	1	1	1	25
1327	MAEASE/2/449	GP2	19	1	1	1	0	0	0	0	0	0	0	0	0	0	0	10
1328	MAEASE/2/450	GP2	21	1	1	1	0	0	0	0	0	0	0	0	0	0	0	9
1329	MAEASE/2/451	GP2	17	2	2	1	0	0	0	0	0	0	0	0	0	0	0	6
1330	MAEASE/2/452	GP2	19	2	1	1	0	0	0	0	0	0	0	0	0	0	0	3
1331	MAEM/2/453	GP2	20	2	2	1	0	0	0	0	0	0	0	0	0	0	0	5
1332	MAEM/2/454	GP2	17	1	1	1	0	0	0	0	0	0	0	0	0	0	0	3
1333	MAEM/2/455	GP2	17	1	1	1	0	0	0	0	0	0	0	0	0	0	0	3
1334	MAEM/2/456	GP2	17	1	1	2	0	0	0	0	0	0	0	0	0	0	0	4
1335	MAEASE/2/457	GP2	19	1	1	1	1	0	0	0	0	1	0	0	0	1	0	4
1336	MAEASE/2/458	GP2	18	2	2	1	1	0	0	0	1	1	0	0	1	1	1	80
1337	MAEASE/2/459	GP2	17	1	1	1	0	0	0	0	0	0	0	0	0	0	0	8
1338	MAEASE/2/460	GP2	17	1	1	2	0	0	0	0	0	0	0	0	0	0	0	8
1339	MAEASE/2/461	GP2	17	1	1	2	0	0	0	0	0	0	0	0	0	0	0	8
1340	MAEASE/2/462	GP2	20	1	1	1	1	0	1	0	1	1	0	0	1	1	1	9
1341	MAEASE/2/463	GP2	19	1	2	1	0	0	0	0	0	0	0	0	0	0	0	9
1342	MAEASE/2/464	GP2	17	1	2	1	0	0	0	0	0	0	0	0	0	0	0	5
1343	ASEEEE/2/465	GP2	17	1	1	1	1	0	0	0	1	1	0	0	1	1	1	19
1344	ASEEEE/2/466	GP2	17	1	1	1	1	0	0	0	1	1	0	0	1	1	1	21
1345	ASEEEE/2/467	GP2	17	1	1	1	0	0	0	0	0	0	0	0	0	0	0	11
1346	ASEEEE/2/468	GP2	20	1	1	1	1	0	1	0	1	1	0	0	1	1	1	9
1347	ASEEEE/2/469	GP2	20	1	1	1	1	0	1	0	1	1	0	0	1	1	1	11
1348	ASEEEE/2/470	GP2	18	1	1	1	0	0	0	0	0	0	0	0	0	0	0	10
1349	ASEEEE/2/471	GP2	17	1	1	1	0	0	0	0	0	0	0	0	0	0	0	10
1350	ASEEEE/2/472	GP2	19	2	1	1	0	0	0	0	0	0	0	0	0	0	0	9
1351	ASEEEE/2/473	GP2	20	1	1	2	0	0	0	0	0	0	0	0	0	0	0	100
1352	ASEEEE/2/474	GP2	19	1	1	2	1	0	1	0	1	1	0	0	1	1	1	200
1353	ASEEEE/2/475	GP2	18	1	2	1	0	0	0	1	1	0	0	0	0	0	1	10
1354	ASEEEE/2/476	GP2	19	1	1	1	0	0	0	0	0	0	0	0	0	0	0	20
1355	ASEEEE/2/477	GP2	21	1	3	1	0	0	0	0	0	0	0	0	0	0	0	11
1356	ASEEEE/2/478	GP2	17	1	3	1	0	0	0	0	0	0	0	0	0	0	0	9
1357	ASEEEE/2/479	GP2	18	2	1	1	0	0	0	0	0	0	0	0	0	0	0	12
1358	ASEEEE/2/480	GP2	20	1	1	1	0	0	0	0	0	0	0	0	0	0	0	1
1359	MAEEEE/2/481	GP2	19	2	2	1	1	0	0	0	0	0	0	0	0	0	0	13
1360	ASEEEE/2/482	GP2	17	1	3	1	1	0	0	0	1	1	0	0	1	1	1	5
1361	ASEEEE/2/483	GP2	21	2	1	1	0	0	0	0	0	0	0	0	0	0	0	5
1362	ASEEEE/2/484	GP2	21	1	1	1	1	0	1	0	1	1	0	0	1	1	1	10
1363	ASEEEE/2/485	GP2	21	1	1	1	1	0	1	0	1	1	0	0	1	1	1	10
1364	ASEEEE/2/486	GP2	20	1	1	1	0	0	0	0	0	0	0	0	0	0	0	5
1365	ASEEEE/2/487	GP2	19	2	3	1	1	0	1	0	1	1	0	0	1	1	1	5
1366	ASEEEE/2/488	GP2	19	2	1	1	0	0	0	0	0	0	0	0	0	0	0	10
1367	ASEEEE/2/489	GP2	20	2	1	1	1	0	0	0	1	1	0	0	1	1	1	5
1368	ASEEEE/2/490	GP2	19	1	1	1	1	0	0	0	1	1	0	0	1	1	1	8
1369	ASEEEE/2/491	GP2	20	2	1	1	0	0	0	0	0	0	0	0	0	0	0	10
1370	ASEEEE/2/492	GP2	18	1	2	1	1	0	0	0	0	0	0	0	0	1	0	6
1371	2CSE7/2/493	GP2	18	1	1	1	1	0	0	0	0	0	0	0	0	1	0
1372	2CSE7/2/494	GP2	18	1	1	1	1	0	0	0	1	0	0	0	0	1	0
1373	2CSE7/2/495	GP2	18	1	1	1	0	0	0	0	0	1	0	0	0	1	0
1374	2CSE7/2/496	GP2	18	1	1	1	0	0	0	0	0	0	0	0	0	1	0	3.5
1375	2CSE7/2/497	GP2	18	1	1	1	0	0	0	0	0	0	0	0	0	1	1	3.5
1376	2CSE7/2/498	GP2	18	2	1	1	0	0	0	0	0	0	0	0	0	0	0
1377	2CSE7Y/2/499	GP2	19	2	1	1	1	0	0	0	0	0	0	0	0	0	0
1378	2CSE7Y/2/500	GP2	18	1	1	1	0	0	0	0	0	0	0	0	0	0	0	5
1379	2CSE7Y/2/501	GP2	18	2	1	1	1	1	0	0	0	1	0	0	0	1	1
1380	2CSE7X/2/502	GP2	18	2	1	1	0	1	1	0	0	1	0	0	0	1	1
1381	2CSE7X/2/503	GP2	17	1	1	1	0	0	0	0	0	0	0	0	0	1	0	7
1382	2CSE7Y/2/504	GP2	18	2	1	1	0	0	0	0	0	0	0	0	0	1	1	5
1383	LS101/2/505	GP2	18	2	1	1	0	0	1	0	0	1	0	0	0	1	1	5
1384	2CSE/2/506	GP2	18	1		1	0	0	0	0	0	0	0	0	0	1	0	5
1385	2CSE7/2/507	GP2	19	1	1	1	0	0	0	0	1	1	0	0	0	0	0
1386	2CSE7X/2/508	GP2	21	1	3		0	0	0	0	0	0	0	0	0	0	0
1387	2CSE7X/2/509	GP2	18	2	1	1	0	0	0	0	0	0	0	0	0	1	1	10
1388	2CSE7Y/2/510	GP2	18	2	1	1	0	0	0	0	0	0	0	0	0	1	0	10
1389	2CSE7Y/2/511	GP2	18	2	1	1	1	0	1	0	1	1	0	0	1	1	0
1390	2CSE7X/2/512	GP2	19	2	1	1	1	0	0	0	0	0	0	0	1	1	0
1391	2CSE7X/2/513	GP2	18	2	1	1	1	0	0	0	0	1	0	0	0	1	0
1392	2CSE7X/2/514	GP2	18	2	1	1	1	0	1	0	1	1	0	1	1	1	0
1393	2CSE7X/2/515	GP2	19	2	1	1	1	0	0	0	0	1	0	0	0	1	1
1394	2CSE7X/2/516	GP2	18	2	1	1	0	0	0	0	1	1	0	0	0	1	0
1395	2CSE7X/2/517	GP2	19	2	5	1	1	0	0	0	0	0	0	0	0	1	0
1396	2CSE7X/2/518	GP2	18	2	1	1	1	0	1	0	0	0	0	0	0	1	0
1397	2CSE7X/2/519	GP2	18	1	1	1	0	0	0	0	0	0	0	0	0	0	0
1398	2CSE7X/2/520	GP2	18	1	1	1	0	0	0	0	0	0	0	0	0	0	0	2.6
1399	2CSE7X/2/521	GP2	18	1	1	1	0	0	0	0	0	0	0	0	0	0	0	4.5
1400	2CSE7/2/522	GP2	20	1	4	1	1	0	1	0	1	1	0	0	0	1	0
1401	2CSE7/2/523	GP2	18	1	1	1	1	0	0	0	0	0	0	0	0	0	0
1402	2CSE7/2/524	GP2	20	1	1	1	1	0	1	0	1	0	0	0	0	0	0	9
1403	2CSE7/2/525	GP2	19	1	1	1	1	0	0	0	0	0	1	0	0	1	0
1404	2CSE7Y/2/526	GP2	18	1	1	1	1	0	0	0	0	1	0	1	0	1	0
1405	2CSE7Y/2/527	GP2	18	1	1	1	1	0	0	0	0	1	0	0	0	1	0
1406	2CSE7/2/528	GP2	18	1	1	1	0	0	1	0	0	0	0	0	0	1	0
1407	2CSE7Y/2/529	GP2	19	1	1	1	1	0	0	0	0	0	0	0	0	1	0
1408	2CS7/2/530	GP2	19	1	1	1	0	0	0	0	0	0	0	0	0	0	0
1409	2CSE7/2/531	GP2	19	2	1	1	1	0	0	0	0	0	0	0	0	1	0
1410	2CS7/2/532	GP2	20	2	1	1	1	0	1	0	1	1	0	0	0	0	0
1411	2CSE7/2/533	GP2	18	2	1	1	0	0	0	0	0	0	0	0	0	0	0
1412	2CSE7/2/534	GP2	19	1	1	1	0	0	0	0	0	1	0	0	0	1	1	8.4
1413	2CSE7/2/535	GP2	19	1	1	1	0	0	0	0	0	0	0	0	0	0	0
1414	2CSE7/2/536	GP2	18	1	1	1	1	0	0	0	1	1	0	0	0	1	1
1415	2CSE7/2/537	GP2	18	1	1	1	1	0	0	0	1	1	0	0	0	1	1
1416	2CSE7Y/2/538	GP2	17	1	1	1	0	0	0	0	0	0	0	0	0	0	0	5
1417	2CSE/2/539	GP2	18	1	2	1	0	0	0	0	0	1	0	0	0	1	1	0.7
1418	2CSE7/2/540	GP2	18	1	1	1	0	0	0	0	1	0	0	0	0	1	0	4
1419	2CSE5/2/541	GP2	18	1	1	1	0	0	0	0	0	0	0	0	0	0	0	4
1420	2CSE5/2/542	GP2	18	1		1	0	0	1	0	0	0	0	0	0	1	0	4
1421	CSE5/2/543	GP2	19	1	1	1	1	0	0	0	0	0	0	0	0	1	0	5
1422	CSE5/2/544	GP2	19	1	1	2	0	0	1	0	1	1	0	0	0	1	0	3.5
1423	CSE5/2/545	GP2	18	1	1	1	0	0	0	0	0	0	0	0	0	1	0	4
1424	CSE5/2/546	GP2	18	1	1	1	0	0	0	0	0	0	0	0	0	1	1	5
1425	CSE5/2/547	GP2	19	1	1	1	0	0	0	0	0	0	0	0	1	1	1	10
1426	CSE5/2/548	GP2	18	1	1	1	1	0	0	0	1	1	0	0	0	1	0	5
1427	CSE5/2/549	GP2	17	1	1	1	1	0	0	0	0	0	0	0	0	0	0	1
1428	CSE5/2/550	GP2	18	1	4	2	1	0	0	0	0	0	0	0	0	1	1	5
1429	CSE5/2/551	GP2	19	1	1	1	1	0	0	0	0	0	0	0	0	1	1	66
1430	CSE5/2/552	GP2	17	1	1	1	0	0	0	0	0	0	0	0	0	1	0	5
1431	CSE5/2/553	GP2	18	2	1	1	0	0	0	0	0	0	0	0	0	0	0	15
1432	CSE5/2/554	GP2	19	1	1	2	0	0	0	0	0	0	0	0	0	0	0	200
1433	CSE5/2/555	GP2	18	2	1	1	1	0	0	0	0	0	0	0	0	0	0	6
1434	CSE5/2/556	GP2	19	2	2	1	1	0	0	0	1	0	0	0	0	1	1	2
1435	CSE5/2/557	GP2	17	1	1	1	1	0	0	0	0	0	0	0	0	0	0
1436	CSE5X/2/558	GP2	17	1	1	1	1	0	0	0	0	0	0	0	0	0	0
1437	2CSE5Y/2/559	GP2	18	1	1	1	1	0	0	0	0	0	0	0	0	0	0
1438	2CSE5/2/560	GP2	19	2	1	1	1	0	0	0	0	0	0	0	0	1	0	10
1439	2CSE5/2/561	GP2	18	1	1	1	1	0	0	0	0	0	0	0	0	0	1	5
1440	2CSE5/2/562	GP2	18	2	2	2	0	0	0	0	0	0	0	0	0	1	1	5
1441	2CSE5/2/563	GP2	18	1	1	1	1	0	0	0	0	1	0	0	1	1	1	5
1442	2CSE5/2/564	GP2	19	1	1	1	1	0	0	0	0	0	1	0	0	1	1
1443	2CSE5/2/565	GP2	19	1	1	1	0	0	0	0	1	1	0	0	0	1	1
1444	2CSE5/2/566	GP2	19	1	1	2	0	0	0	0	0	0	0	0	0	1	1	6
1445	2CSE5/2/567	GP2	19	1	1	1	1	0	0	0	0	0	0	0	0	1	0
1446	CSE5/2/568	GP2	18	1	1	1	0	0	0	0	0	0	0	0	0	1	1
1447	CSE5Y/2/569	GP2	17	2	2	1	0	0	0	0	0	0	0	0	0	0	0
1448	CSE5/2/570	GP2	19	2	1	1	1	0	0	0	1	1	0	0	0	1	0
1449	CSE5/2/571	GP2	18	1	1	1	0	0	0	0	0	0	0	0	0	0	0
1450	CSE5/2/572	GP2	19	2	4	1	1	0	0	0	1	0	0	0	0	0	1
1451	CSE5/2/573	GP2	18	2	1	1	0	0	0	0	0	0	0	0	0	1	0
1452	CSE5Y/2/574	GP2	19	1	1	1	0	0	0	0	0	0	0	0	0	0	0	6
1453	CSE5/2/575	GP2	18	1	1	1	0	0	0	0	0	0	0	0	0	0	0
1454	CSE/2/576	GP2	20	2	1	1	1	0	1	0	0	0	0	0	0	1	0	40
1455	2CSE5/2/577	GP2	17	1	1		0	0	0	0	0	0	0	0	0	1	1	18
1456	CSE5/2/578	GP2	18	1		1	0	0	0	0	0	0	0	0	0	1	1
1457	CSE5/2/578	GP2	18	1	1	1	0	0	0	0	0	0	0	0	0	0	0	1.5
1458	CSE5/2/580	GP2	18	2	1	1	1	0	0	0	0	0	0	0	0	1	1
1459	CSE/2/581	GP2	19	2	1	1	1	0	0	0	0	0	0	0	0	0	0
1460	CSE/2/582	GP2	18	1	1	1	1	0	0	0	1	1	0	0	0	1	1
1461	2CSE5/2/583	GP2	19	1	1	1	1	0	0	0	0	1	0	0	0	1	1	4.75
1462	CSE5X/2/584	GP2	18	1	1	1	1	0	0	0	0	0	0	0	0	1	1	2
1463	CSE5/2/585	GP2	19	1		1	0	0	0	0	0	0	0	0	0	1	0	4.5
1464	CSE5/2/586	GP2	18	1	1	1	1	0	0	0	0	1	0	0	0	1	0	2
1465	CSE5/2/587	GP2	19	1	1	1	0	0	0	0	0	0	0	0	0	0	0	2
1466	CSE5/2/588	GP2	18	1	1	1	1	0	0	0	0	0	0	0	0	1	1
1467	2CSE/2/589	GP2	18	1	1	1	1	0	0	0	0	0	0	0	0	1	0
1468	CSE/2/590	GP2	19	1	4	1	1	0	0	0	0	1	0	0	0	0	1	10
1469	CSE/2/591	GP2	19	1	1	1	1	0	0	0	0	1	0	0	0	1	0	3
1470	CSE/2/592	GP2	19	1	1	1	0	0	0	0	0	0	0	0	0	1	1	12
1471	CSE/2/593	GP2	18	1	1	1	0	0	0	0	0	0	0	0	0	0	0	120
1472	CSE5/2/594	GP2	18	2	1	1	1	0	0	0	0	0	0	0	0	1	1	10
1473	2CSE/2/595	GP2	19	2	1	1	1	0	0	0	0	0	0	0	0	1	1	7
1474	IT/2/596	GP2	20	1	1	2	0	0	0	0	0	0	0	0	0	0	0	2.5
1475	LS101/2/597	GP2	19	1	1	1	0	0	1	0	1	1	1	1	0	0	1	4
1476	LS101/2/598	GP2	18	1	1	1	0	0	0	0	0	0	0	0	0	0	0	2
1477	BIT/2/599	GP2	23	1		1	1	0	1	0	1	1	1	0	0	1	1	6.9
1478	2CSE4Y/2/600	GP2	18	1		1	1	0	0	0	1	0	0	0	0	1	0	16
1479	2CSE4/2/601	GP2	19	1		1	1	0	0	0	1	0	0	0	0	1	0
1480	CSE/2/602	GP2	18	1	3	1	1	0	1	0	1	1	0	0	0	0	0	11
1481	CSE/2/603	GP2	19	1	1	1	1	0	1	0	1	1	0	0	0	0	0	11
1482	CSE/2/604	GP2	18	1	1	1	1	0	1	0	1	1	0	0	0	1	0	4
1483	2CSE4Y/2/605	GP2	19	1	1	1	1	0	0	0	0	0	0	0	0	0	0	7
1484	CSE/2/606	GP2	19	2	1	1	1	0	1	0	1	1	0	0	0	1	1	19
1485	2CSE4X/2/607	GP2	18	1	1	2	0	0	0	0	0	0	0	0	0	1	0	10
1486	CSE4/2/608	GP2	18	1	1	1	0	0	0	0	0	0	0	0	0	0	0	0.09
1487	CSE/2/609	GP2	16	1	1	1	1	0	1	0	1	1	1	1	0	1	1	11
1488	CSE/2/610	GP2	19	1	1	1	1	0	1	0	0	0	0	0	0	1	0	19
1489	CSE4/2/611	GP2	18	2	1	1	1	0	0	0	0	0	0	0	0	1	1	9
1490	2CSE/2/612	GP2	18	1	1	1	1	0	0	0	0	1	0	0	0	1	0	6.5
1491	2CSE4/2/613	GP2	19	1	1	1	1	0	0	0	0	1	0	0	0	0	0	5.5
1492	2CSE4/2/614	GP2	19	1	1	1	1	0	1	0	0	1	0	0	0	1	1	2.5
1493	2CSE/2/615	GP2	19	2	1	1	1	0	0	0	0	0	0	0	0	1	1	11
1494	2CSE4X/2/616	GP2	19	1	1	1	1	0	0	0	0	1	0	0	0	0	1	15
1495	CSE/2/617	GP2	19	1	2	1	1	0	0	0	0	0	0	0	0	0	0	30
1496	2CSE4/2/618	GP2	18	1	1	1	1	0	0	0	0	0	0	0	0	1	1	6
1497	2CSE/2/619	GP2	18	2	1	1	1	0	0	0	0	0	0	0	0	1	1	11
1498	CSE4/2/620	GP2	20	1	1	1	0	0	0	0	0	0	0	0	0	1	1	5
1499	2CSE4Y/2/621	GP2	18	1	1	1	0	0	0	0	0	0	0	0	0	0	0	8.5
1500	2CSE/2/622	GP2	19	1	1	1	1	0	0	0	0	0	0	0	0	1	0	12.5
1501	2CSE4/2/623	GP2	18	2	1	1	1	0	0	0	0	0	0	0	0	0	0	10
1502	2CSE4/2/624	GP2	18	2	1	1	0	0	0	0	0	0	0	0	0	0	0	4.65
1503	CSE/2/625	GP2	20	1	1	1	0	0	1	1	1	1	1	1	0	0	0	3.5
1504	2CSE4Y/2/626	GP2	19	1	1	1	1	0	0	0	0	0	0	0	0	1	0	4
1505	2CSE4X/2/627	GP2	19	1	1	1	0	0	0	0	0	0	0	0	0	0	0
1506	2CSE4/2/628	GP2	19	1	4	1	0	0	0	0	0	0	0	0	0	1	1	5
1507	2CSE4X/2/629	GP2	18	1	1	1	0	0	1	0	0	1	0	0	0	1	1
1508	2CSE/2/630	GP2	19	1	1	1	1	0	0	0	0	1	0	0	0	1	0
1509	2CSE4X/2/631	GP2	19	1	1	1	1	0	0	0	0	0	0	0	0	0	0
1510	2CSE4X/2/632	GP2	18	1	1	1	0	0	0	0	0	0	0	0	0	1	0
1511	2CSE4X/2/633	GP2	19	1	1	1	1	0	0	0	1	0	0	0	1	1	1
1512	2CSE4X/2/634	GP2	18	1	1	1	1	0	0	0	0	0	0	0	0	0	0
1513	2CSE/2/635	GP2	19	1	1	1	1	0	0	0	0	0	0	0	0	1	0	14
1514	2CSE/2/636	GP2	19	1	1	1	0	0	1	0	1	0	0	0	0	0	0	9
1515	2CSE4/2/637	GP2	18	1	1	1	0	0	0	0	0	0	0	0	0	1	0	15
1516	2CSE/2/638	GP2	18	2	1	1	1	0	1	0	1	0	0	0	1	1	0	10
1517	2CSE4Y/2/639	GP2	18	1	1	1	1	0	0	0	0	0	0	0	0	0	0	10
1518	2CSE4Y/2/640	GP2	18	1	1	1	0	0	0	0	0	0	0	0	0	1	0	7.7
1519	CSE2/2/641	GP2	19	1	1	1	1	0	0	0	0	0	0	0	0	0	0	13
1520	2CSE4X/2/642	GP2	19	2	1	1	0	0	0	0	1	1	0	0	0	1	1	12
1521	2CSE/2/643	GP2	18	2	1	1	0	0	0	0	0	0	0	0	0	0	0	14
1522	CSE2/2/644	GP2	19	2	5	1	1	0	0	0	0	0	0	0	0	0	0	11
1523	2CSE/2/645	GP2	18	1	1	1	0	0	0	0	0	0	0	0	0	1	0	20
1524	CSE/2/646	GP2	19	1	1	1	1	0	0	0	1	1	0	0	0	1	1
1525	CSE/2/647	GP2	18	1		1	1	1	0	0	0	0	0	0	0	1	1	6
1526	CSE/2/648	GP2	18	1	1	1	0	0	0	0	0	0	0	0	0	0	0	5.5
1527	CSE/2/649	GP2	17	1		1	1	0	1	0	1	1	0	0	1	1	1	4
1528	CSE/2/650	GP2	17	1	2	2	1	0	1	0	1	1	0	0	1	1	1	0.4
1529	CSE/2/651	GP2	17	1	1	1	1	0	1	0	1	1	0	0	1	1	1	4
1530	CSE/2/652	GP2	17	1	1		1	0	1	0	1	1	0	0	1	1	1
1531	CSE/2/653	GP2	17	1	1		1	0	0	0	1	0	0	0	1	1	1	12
1532	CSE/2/654	GP2	17	1	1	1	1	0	1	0	1	1	0	0	1	1	1	1200
1533	CSE/2/655	GP2	17	1	1	1	1	0	1	0	1	1	0	0	1	1	1	400
1534	CSE/2/656	GP2	19	1	1	2	1	0	0	0	0	0	0	0	0	1	1	7
1535	CSE/2/657	GP2	19	1	1	1	0	0	0	0	0	0	0	0	0	1	0
1536	CSE/2/658	GP2	18	1	1	1	0	0	0	0	0	0	0	0	0	0	0	2
1537	CSE/2/659	GP2	17	1	1	1	1	0	0	0	1	1	0	0	0	1	1
1538	CSE/2/660	GP2	18	1	1	1	1	0	0	0	0	0	0	0	0	0	0
1539	CSE/2/661	GP2	19	1	1	1	1	0	0	0	0	0	0	0	0	1	0	2.5
1540	CSE/2/662	GP2	20	1	1	1	0	0	0	0	0	0	0	0	0	1	1	4
1541	CSE/2/663	GP2	18	2	1	1	1	0	0	0	1	1	0	0	0	1	0	4
1542	LS012/2/664	GP2	19	1	1	1	0	0	0	0	0	0	0	0	0	1	1	6
1543	CSE/2/665	GP2	18	1	1	1	1	0	0	0	0	0	0	0	0	1	1	1
1544	CSE/2/666	GP2	18	2	1	1	1	0	0	0	0	0	0	0	0	0	0	3
1545	CSE/2/667	GP2	19	1	1	1	1	0	0	0	0	0	0	0	0	1	1	1
1546	CSE/2/668	GP2	18	1	1	1	0	0	0	0	0	0	0	0	0	1	0	15
1547	CSE/2/669	GP2	18	1		1	0	0	0	0	0	0	0	0	0	1	1
1548	CSE/2/670	GP2	20	1	1	1	0	0	0	0	0	0	0	0	0	0	0	4
1549	CSE/2/671	GP2	18	1	1	2	0	0	0	0	0	1	0	0	0	1	1	8.5
1550	CSE/2/672	GP2	18	1	1	1	1	0	0	0	1	1	0	0	0	1	0
1551	CSE/2/673	GP2	17	1	1	1	1	0	0	0	0	0	0	0	0	0	0	3
1552	CSE/2/674	GP2	18	2	1	2	0	0	0	0	0	0	0	0	0	0	0
1553	CSE/2/675	GP2	18	2	1	1	1	0	1	0	1	0	0	0	0	1	0
1554	CSE/2/676	GP2	18	1	1	1	1	0	1	0	1	1	0	0	0	1	0
1555	CSE/2/677	GP2	19	1			0	0	0	0	0	0	0	0	0	1	1	1
1556	CSE/2/678	GP2	18	2	5	1	1	0	1	0	1	0	0	1	0	1	0	1.5
1557	CSE/2/679	GP2	17	2	4	1	1	0	0	0	1	1	0	0	0	1	1	3
1558	CSE/2/680	GP2	18	2	1	2	0	0	0	0	0	0	0	0	0	0	0
1559	CSE/2/681	GP2	19	2	1	1	0	0	0	0	0	0	0	0	0	0	0
1560	CSE/2/682	GP2	18	1	1	2	1	0	0	0	0	0	0	0	0	0	0	1.2
1561	CSE/2/683	GP2	19	1	1	1	0	0	0	0	0	0	0	0	0	1	1
1562	CSE/2/684	GP2	18	1	1	1	1	0	0	0	0	0	0	0	0	1	0
1563	CSE/2/685	GP2	18	1	1	1	1	0	0	0	1	1	0	0	0	1	1	1
1564	CSE/2/686	GP2	17	1	1	1	1	0	0	0	1	0	0	0	0	1	1	1
1565	CSE/2/687	GP2	20	1	1	1	1	0	0	0	0	1	0	0	0	1	1	4
1566	CSE/2/688	GP2	19	1	1	1	1	0	0	0	0	0	0	0	0	0	0
1567	CSE/2/689	GP2	18	1	1	1	1	0	0	0	0	0	0	0	0	0	0
1568	CSE/2/690	GP2	18	1	1	1	0	0	0	0	0	0	0	0	0	0	0
1569	CSE/2/691	GP2	19	1	1	1	1	0	0	0	0	1	0	0	0	1	0	5
1570	CSE/2/692	GP2	18	1	1	1	1	0	0	0	0	1	0	0	0	0	0
1571	CSE/2/693	GP2	19	1	1	1	0	0	0	0	0	0	0	0	0	0	0
1572	CSE/2/694	GP2	19	2	4	1	0	0	0	0	0	1	0	0	0	1	0
1573	CSE/2/695	GP2	18	1	1	1	1	0	0	0	1	0	0	0	0	1	0	10
1574	CSE/2/696	GP2	19	1	1	1	0	0	1	0	1	0	0	0	0	1	1
1575	CSE/2/697	GP2	17	2	2	1	1	0	1	0	0	0	0	0	0	1	1	15
1576	2CSE/2/698	GP2	17	1	1	1	1	0	0	0	0	1	0	0	0	1	1
1577	2CSE4Y/2/699	GP2	18	2	1	1	1	0	1	0	0	0	0	0	0	1	0
1578	2CSE4Y/2/700	GP2	18	1	5	1	0	0	0	0	0	0	0	0	0	0	0	11
1579	BTC/2/701	GP2	18	2	1	1	1	0	1	0	0	1	0	0	0	1	1	7
1580	BTBMAEAV/6/702	GP2	23	1	1	2	0	0	0	0	0	0	0	0	0	0	0	3
